# Supplementary material for: Moving transmission centers of embodied forage-livestock conflicts from non-pastoral provinces to pastoral provinces in China
Source: Fundam Res. 2023 May 13;5(4):1622–30. doi: 10.1016/j.fmre.2023.04.009 (PMC12327824; doi:10.1016/j.fmre.2023.04.009)
Supplement: Supplementary file 2 [file mmc2.xlsx]

## Sheet: Captions
Captions
Table S5. Changes of betweenness-based forage-livestock conflicts of provincial sectors during 2005-2015.
Table S8. The top 3000 intersectoral transactions for embodied forage-livestock conflicts in China in 2016.
Table S9. The top 200 intersectoral transactions for embodied forage-livestock conflicts in China in 2005.
Table S10. The ranges of embodied forage-livestock conflicts in China transferred by each provincial sector in 2015 (Mt).
Table S11. The ranges of embodied forage-livestock conflicts in China driven by the top 3000 intersectoral transactions in 2015 (Mt).

## Sheet: Table S5
Table S5. Changes of betweenness-based forage-livestock conflicts of provincial sectors during 2005-2015.
Provincial sectors	Changes (tons)	Changing rates
Beijing - Agriculture	-830.795	-0.254639
Beijing - Forestry	470.566	1.09093
Beijing - Fishery	-127.281	-0.404596
Beijing - Rangeland-based livestock raising	0	0
Beijing - Confinement-based livestock raising	-617.067	-0.499385
Beijing - Pig raising	-675.627	-0.480004
Beijing - Poultry raising	-704.72	-0.491612
Beijing - Hunting and capturing animals	0	0
Beijing - Other animal husbandry	-264.506	-0.815575
Beijing - Agriculture, forestry, animal husbandry and fishery service	-172.738	-0.560649
Beijing - Coal mining and dressing	-291.088	-0.434235
Beijing - Petroleum and natural gas extraction	-414.539	-0.53271
Beijing - Metal ores mining and dressing	-342.308	-0.450753
Beijing - Nonmetal and other minerals mining	-118.624	-0.342422
Beijing - Agricultural and sideline products processing	-15579.2	-0.219228
Beijing - Food manufacturing	-28458.3	-0.391971
Beijing - Beverage manufacturing	-25695.6	-0.472095
Beijing - Tobacco products manufacturing	-947.954	-0.1077
Beijing - Textile industry	-3200.49	-0.389841
Beijing - Textile garments, footwear, caps, leather, etc.	-3644.66	-0.427909
Beijing - Timber processing and furniture manufacturing	-7104.41	-0.341341
Beijing - Paper printing, cultural, educational and sports products	-7211.19	-0.370029
Beijing - Petroleum processing, coking and nuclear fuel processing	-6724.16	-0.756546
Beijing - Chemical raw materials and chemical products	-21863.3	-0.738628
Beijing - Medicines	930.414	0.0568203
Beijing - Chemical fibre	-859.215	-0.985319
Beijing - Rubber and Plastic	-905.77	-0.281722
Beijing - Nonmetal mineral products	-3200.2	-0.416653
Beijing - Smelting and pressing of metals	-4290.62	-0.434938
Beijing - Metal products	-1729.49	-0.373929
Beijing - General equipment manufacturing	-1225.29	-0.386142
Beijing - Special equipment manufacturing	-1141.61	-0.375801
Beijing - Transportation equipment manufacturing	-2018.34	-0.357952
Beijing - Electrical machinery and equipment manufacturing	-1910.88	-0.385632
Beijing - Electronic equipment manufacturing	-1883.58	-0.430911
Beijing - Instrument and cultural office machinery manufacturing	-184.7	-0.408936
Beijing - Other manufacturing	-214.453	-0.446532
Beijing - Waster and flotsam	-22.3386	-0.3945
Beijing - Repair service for metal products, machinery and equipment	-2665.75	-0.359302
Beijing - Production and supply of electric and heat power	-3681.03	-0.352103
Beijing - Production and supply of gas	-368.8	-0.784442
Beijing - Production and supply of water	-209.512	-0.405534
Beijing - Construction	-293.959	-0.301224
Beijing - Wholesale and retail	-6387.24	-0.446292
Beijing - Transport and storage	-6686.55	-0.362757
Beijing - Lodging	-17664.7	-0.45469
Beijing - Catering	-410.441	-0.0143739
Beijing - Information transfer and software	-1543.33	-0.277569
Beijing - Banking	-3540.16	-0.308111
Beijing - Real estate trade	-1680.45	-0.411441
Beijing - Leasing and commercial services	-8451.43	-0.301391
Beijing - Research and experimental development	-3482.65	-0.23311
Beijing - Management of water conservancy, environment and public establishments	-1009.82	-0.292001
Beijing - Residential services and other services	-1057.55	-0.285916
Beijing - Education	-510.767	-0.320912
Beijing - Sanitation and social welfare	-325.011	-0.258046
Beijing - Culture, sports and entertainment	-3416.74	-0.265088
Beijing - Public management and social organizations	-54.0683	-0.284195
Tianjin - Agriculture	3065.94	0.428661
Tianjin - Forestry	191.213	1.37189
Tianjin - Fishery	789.019	0.296302
Tianjin - Rangeland-based livestock raising	0	0
Tianjin - Confinement-based livestock raising	-367.813	-0.161741
Tianjin - Pig raising	-681.546	-0.219639
Tianjin - Poultry raising	-662.21	-0.347198
Tianjin - Hunting and capturing animals	0	0
Tianjin - Other animal husbandry	-232.242	-0.931145
Tianjin - Agriculture, forestry, animal husbandry and fishery service	-990.585	-0.675175
Tianjin - Coal mining and dressing	0.28492	0.00363669
Tianjin - Petroleum and natural gas extraction	-643.137	-0.108244
Tianjin - Metal ores mining and dressing	-27.6165	-0.124901
Tianjin - Nonmetal and other minerals mining	85.3475	0.115738
Tianjin - Agricultural and sideline products processing	-11168.6	-0.196799
Tianjin - Food manufacturing	26759.3	0.719766
Tianjin - Beverage manufacturing	-20956.8	-0.734653
Tianjin - Tobacco products manufacturing	-635.854	-0.204876
Tianjin - Textile industry	740.225	0.0720688
Tianjin - Textile garments, footwear, caps, leather, etc.	-560.29	-0.0814988
Tianjin - Timber processing and furniture manufacturing	586.702	0.0865241
Tianjin - Paper printing, cultural, educational and sports products	311.985	0.0220272
Tianjin - Petroleum processing, coking and nuclear fuel processing	-440.632	-0.0442832
Tianjin - Chemical raw materials and chemical products	-1069.6	-0.0317341
Tianjin - Medicines	-1938.55	-0.140074
Tianjin - Chemical fibre	-192.515	-0.29135
Tianjin - Rubber and Plastic	1548.6	0.121441
Tianjin - Nonmetal mineral products	-219.606	-0.0665348
Tianjin - Smelting and pressing of metals	-3119.53	-0.140934
Tianjin - Metal products	-199.957	-0.034754
Tianjin - General equipment manufacturing	-281.355	-0.0833765
Tianjin - Special equipment manufacturing	-212.949	-0.0863334
Tianjin - Transportation equipment manufacturing	-994.979	-0.129124
Tianjin - Electrical machinery and equipment manufacturing	-360.667	-0.0660116
Tianjin - Electronic equipment manufacturing	-379.935	-0.0808768
Tianjin - Instrument and cultural office machinery manufacturing	-4.90494	-0.0144138
Tianjin - Other manufacturing	-41.8918	-0.0954292
Tianjin - Waster and flotsam	-16.7506	-0.0542913
Tianjin - Repair service for metal products, machinery and equipment	-800.655	-0.118651
Tianjin - Production and supply of electric and heat power	-624.552	-0.0742743
Tianjin - Production and supply of gas	-74.3328	-0.186413
Tianjin - Production and supply of water	-53.1028	-0.130501
Tianjin - Construction	-47.6571	-0.0631363
Tianjin - Wholesale and retail	-477.145	-0.124282
Tianjin - Transport and storage	876.04	0.0764494
Tianjin - Lodging	-903.567	-0.128808
Tianjin - Catering	1550.03	0.181258
Tianjin - Information transfer and software	-82.4331	-0.105615
Tianjin - Banking	-319.027	-0.0718422
Tianjin - Real estate trade	-134.752	-0.159446
Tianjin - Leasing and commercial services	61.3101	0.020429
Tianjin - Research and experimental development	-193.855	-0.0816627
Tianjin - Management of water conservancy, environment and public establishments	38.7756	0.0304535
Tianjin - Residential services and other services	-39.2247	-0.0236945
Tianjin - Education	-54.7496	-0.0973637
Tianjin - Sanitation and social welfare	-61.4318	-0.129596
Tianjin - Culture, sports and entertainment	-88.2793	-0.0507512
Tianjin - Public management and social organizations	-8.97079	-0.127764
Hebei - Agriculture	-7169.27	-0.0347407
Hebei - Forestry	454.595	0.0691075
Hebei - Fishery	-1523.76	-0.116988
Hebei - Rangeland-based livestock raising	0	0
Hebei - Confinement-based livestock raising	-13433.1	-0.265784
Hebei - Pig raising	-34141.5	-0.492257
Hebei - Poultry raising	-31450	-0.538688
Hebei - Hunting and capturing animals	0	0
Hebei - Other animal husbandry	4789.11	0.776447
Hebei - Agriculture, forestry, animal husbandry and fishery service	1904.93	0.117416
Hebei - Coal mining and dressing	-2672.57	-0.185257
Hebei - Petroleum and natural gas extraction	-923.508	-0.164628
Hebei - Metal ores mining and dressing	-2215.79	-0.186245
Hebei - Nonmetal and other minerals mining	-361.876	-0.0685067
Hebei - Agricultural and sideline products processing	-62258.7	-0.251937
Hebei - Food manufacturing	-29704.1	-0.255094
Hebei - Beverage manufacturing	-15149.5	-0.266134
Hebei - Tobacco products manufacturing	-12230.1	-0.450106
Hebei - Textile industry	-49575.1	-0.269373
Hebei - Textile garments, footwear, caps, leather, etc.	-11871.3	-0.316393
Hebei - Timber processing and furniture manufacturing	-16878.2	-0.251699
Hebei - Paper printing, cultural, educational and sports products	-11260.8	-0.277506
Hebei - Petroleum processing, coking and nuclear fuel processing	-2674.42	-0.0913792
Hebei - Chemical raw materials and chemical products	-15320.3	-0.17995
Hebei - Medicines	-11209.5	-0.357872
Hebei - Chemical fibre	-4103.84	-0.633136
Hebei - Rubber and Plastic	-8190.35	-0.188388
Hebei - Nonmetal mineral products	-7504.25	-0.201573
Hebei - Smelting and pressing of metals	-28659.2	-0.210601
Hebei - Metal products	-4226.67	-0.220792
Hebei - General equipment manufacturing	-2497.75	-0.224865
Hebei - Special equipment manufacturing	-1180.78	-0.235167
Hebei - Transportation equipment manufacturing	-1723.02	-0.213928
Hebei - Electrical machinery and equipment manufacturing	-1457.98	-0.24745
Hebei - Electronic equipment manufacturing	-411.175	-0.240031
Hebei - Instrument and cultural office machinery manufacturing	-99.0292	-0.186606
Hebei - Other manufacturing	-605.564	-0.315479
Hebei - Waster and flotsam	-127.948	-0.149599
Hebei - Repair service for metal products, machinery and equipment	-2059.89	-0.21792
Hebei - Production and supply of electric and heat power	-5336.79	-0.143537
Hebei - Production and supply of gas	-122.408	-0.17143
Hebei - Production and supply of water	-244.906	-0.235476
Hebei - Construction	-573.959	-0.215221
Hebei - Wholesale and retail	-3697.36	-0.24293
Hebei - Transport and storage	-5805.54	-0.15735
Hebei - Lodging	-9827.78	-0.212592
Hebei - Catering	-5573.64	-0.282298
Hebei - Information transfer and software	-459.652	-0.217419
Hebei - Banking	-1840	-0.172578
Hebei - Real estate trade	-233.762	-0.255107
Hebei - Leasing and commercial services	-1556.16	-0.196926
Hebei - Research and experimental development	-1064.49	-0.217062
Hebei - Management of water conservancy, environment and public establishments	-398.421	-0.218168
Hebei - Residential services and other services	-1329.87	-0.209531
Hebei - Education	-409.52	-0.19272
Hebei - Sanitation and social welfare	-418.02	-0.211191
Hebei - Culture, sports and entertainment	-875.198	-0.231779
Hebei - Public management and social organizations	-45.0471	-0.175785
Shanxi - Agriculture	3179.51	0.0513907
Shanxi - Forestry	2911.21	0.803342
Shanxi - Fishery	71.2462	0.120146
Shanxi - Rangeland-based livestock raising	0	0
Shanxi - Confinement-based livestock raising	573.587	0.0717479
Shanxi - Pig raising	-8819.18	-0.509581
Shanxi - Poultry raising	-101.372	-0.0151829
Shanxi - Hunting and capturing animals	-21.9629	-1
Shanxi - Other animal husbandry	-180.675	-0.283668
Shanxi - Agriculture, forestry, animal husbandry and fishery service	-1709.39	-0.226912
Shanxi - Coal mining and dressing	-2646.32	-0.0580969
Shanxi - Petroleum and natural gas extraction	6.51971	0.00938909
Shanxi - Metal ores mining and dressing	-114.046	-0.0338829
Shanxi - Nonmetal and other minerals mining	204.073	0.0994207
Shanxi - Agricultural and sideline products processing	11948.5	0.234474
Shanxi - Food manufacturing	-8257.36	-0.257512
Shanxi - Beverage manufacturing	-11891.7	-0.339097
Shanxi - Tobacco products manufacturing	-2134.93	-0.181796
Shanxi - Textile industry	-484.619	-0.0786221
Shanxi - Textile garments, footwear, caps, leather, etc.	-103.892	-0.125568
Shanxi - Timber processing and furniture manufacturing	-178.668	-0.0432694
Shanxi - Paper printing, cultural, educational and sports products	-736.984	-0.119421
Shanxi - Petroleum processing, coking and nuclear fuel processing	1230.25	0.0417385
Shanxi - Chemical raw materials and chemical products	-5213.25	-0.158449
Shanxi - Medicines	2872.04	0.450438
Shanxi - Chemical fibre	-374.148	-1
Shanxi - Rubber and Plastic	940.588	0.394434
Shanxi - Nonmetal mineral products	-1108.78	-0.0675544
Shanxi - Smelting and pressing of metals	-3197.18	-0.0794878
Shanxi - Metal products	-236.403	-0.0722422
Shanxi - General equipment manufacturing	-414.518	-0.108661
Shanxi - Special equipment manufacturing	-283.99	-0.109803
Shanxi - Transportation equipment manufacturing	-124.146	-0.0984284
Shanxi - Electrical machinery and equipment manufacturing	-106.332	-0.0836687
Shanxi - Electronic equipment manufacturing	-134.565	-0.10798
Shanxi - Instrument and cultural office machinery manufacturing	-1.8273	-0.0110337
Shanxi - Other manufacturing	-45.0458	-0.0369259
Shanxi - Waster and flotsam	3.52338	0.0170756
Shanxi - Repair service for metal products, machinery and equipment	-237.222	-0.100458
Shanxi - Production and supply of electric and heat power	-1423.12	-0.0650775
Shanxi - Production and supply of gas	-42.0555	-0.0699816
Shanxi - Production and supply of water	-103.401	-0.165312
Shanxi - Construction	-70.6906	-0.0856756
Shanxi - Wholesale and retail	-974.89	-0.137623
Shanxi - Transport and storage	-154.039	-0.00697771
Shanxi - Lodging	-9273.69	-0.299338
Shanxi - Catering	7797.51	0.874987
Shanxi - Information transfer and software	-104.237	-0.107029
Shanxi - Banking	-327.626	-0.0649867
Shanxi - Real estate trade	-31.63	-0.0960578
Shanxi - Leasing and commercial services	-143.915	-0.0347313
Shanxi - Research and experimental development	-162.916	-0.0974471
Shanxi - Management of water conservancy, environment and public establishments	-66.4022	-0.0636122
Shanxi - Residential services and other services	-256.345	-0.073128
Shanxi - Education	-107.85	-0.0910667
Shanxi - Sanitation and social welfare	-81.9661	-0.107384
Shanxi - Culture, sports and entertainment	-157.124	-0.06557
Shanxi - Public management and social organizations	-15.1452	-0.12371
Inner Mongolia - Agriculture	187514	0.304317
Inner Mongolia - Forestry	4576.77	0.0884413
Inner Mongolia - Fishery	8091.45	0.864318
Inner Mongolia - Rangeland-based livestock raising	100375	0.558435
Inner Mongolia - Confinement-based livestock raising	38404.2	0.190483
Inner Mongolia - Pig raising	-37478.5	-0.319916
Inner Mongolia - Poultry raising	-12129.5	-0.178369
Inner Mongolia - Hunting and capturing animals	-130.023	-1
Inner Mongolia - Other animal husbandry	-9288.72	-0.811807
Inner Mongolia - Agriculture, forestry, animal husbandry and fishery service	4799.64	0.251114
Inner Mongolia - Coal mining and dressing	9288.82	0.231119
Inner Mongolia - Petroleum and natural gas extraction	1317.33	0.297484
Inner Mongolia - Metal ores mining and dressing	2207.42	0.245341
Inner Mongolia - Nonmetal and other minerals mining	2292.72	0.332978
Inner Mongolia - Agricultural and sideline products processing	678014	0.617168
Inner Mongolia - Food manufacturing	-473122	-0.387213
Inner Mongolia - Beverage manufacturing	126474	0.657599
Inner Mongolia - Tobacco products manufacturing	-47095.1	-0.490504
Inner Mongolia - Textile industry	1386.27	0.016247
Inner Mongolia - Textile garments, footwear, caps, leather, etc.	-397.746	-0.0334629
Inner Mongolia - Timber processing and furniture manufacturing	16674.9	0.169449
Inner Mongolia - Paper printing, cultural, educational and sports products	4713.12	0.133393
Inner Mongolia - Petroleum processing, coking and nuclear fuel processing	8112.57	0.220058
Inner Mongolia - Chemical raw materials and chemical products	41880.7	0.277683
Inner Mongolia - Medicines	-1511.93	-0.032843
Inner Mongolia - Chemical fibre	-271.357	-0.787683
Inner Mongolia - Rubber and Plastic	-12167.3	-0.335887
Inner Mongolia - Nonmetal mineral products	4411.34	0.166578
Inner Mongolia - Smelting and pressing of metals	10900.2	0.167605
Inner Mongolia - Metal products	898.105	0.114983
Inner Mongolia - General equipment manufacturing	329.571	0.0875551
Inner Mongolia - Special equipment manufacturing	254.194	0.0790024
Inner Mongolia - Transportation equipment manufacturing	149.201	0.0513067
Inner Mongolia - Electrical machinery and equipment manufacturing	262.689	0.130755
Inner Mongolia - Electronic equipment manufacturing	65.6245	0.110975
Inner Mongolia - Instrument and cultural office machinery manufacturing	173.996	0.335569
Inner Mongolia - Other manufacturing	216.484	0.10628
Inner Mongolia - Waster and flotsam	230.914	0.324649
Inner Mongolia - Repair service for metal products, machinery and equipment	261.89	0.0644926
Inner Mongolia - Production and supply of electric and heat power	10253.4	0.193582
Inner Mongolia - Production and supply of gas	79.7046	0.0726707
Inner Mongolia - Production and supply of water	135.345	0.0629272
Inner Mongolia - Construction	308.916	0.0614409
Inner Mongolia - Wholesale and retail	1521.7	0.0615238
Inner Mongolia - Transport and storage	22250.9	0.221824
Inner Mongolia - Lodging	-38756.4	-0.145058
Inner Mongolia - Catering	97534.5	1.37866
Inner Mongolia - Information transfer and software	330.842	0.0921521
Inner Mongolia - Banking	2973.81	0.163557
Inner Mongolia - Real estate trade	220.651	0.0988534
Inner Mongolia - Leasing and commercial services	2542.89	0.170301
Inner Mongolia - Research and experimental development	1969.02	0.148517
Inner Mongolia - Management of water conservancy, environment and public establishments	2147.73	0.209086
Inner Mongolia - Residential services and other services	2947.97	0.149024
Inner Mongolia - Education	608.978	0.14592
Inner Mongolia - Sanitation and social welfare	97.446	0.0365294
Inner Mongolia - Culture, sports and entertainment	1519.26	0.11558
Inner Mongolia - Public management and social organizations	15.8419	0.0435048
Liaoning - Agriculture	-857.738	-0.015246
Liaoning - Forestry	537.355	0.137388
Liaoning - Fishery	-8482.06	-0.314656
Liaoning - Rangeland-based livestock raising	0	0
Liaoning - Confinement-based livestock raising	4512.6	0.365166
Liaoning - Pig raising	-8437.3	-0.421034
Liaoning - Poultry raising	-8373.49	-0.388698
Liaoning - Hunting and capturing animals	-8.3745	-0.238203
Liaoning - Other animal husbandry	-1810.02	-0.923479
Liaoning - Agriculture, forestry, animal husbandry and fishery service	1519.44	0.393793
Liaoning - Coal mining and dressing	-1446.23	-0.16961
Liaoning - Petroleum and natural gas extraction	-1107.69	-0.173792
Liaoning - Metal ores mining and dressing	-1310.11	-0.14403
Liaoning - Nonmetal and other minerals mining	-348.072	-0.088214
Liaoning - Agricultural and sideline products processing	-37038.5	-0.167882
Liaoning - Food manufacturing	-8110.79	-0.222993
Liaoning - Beverage manufacturing	-11689.3	-0.350978
Liaoning - Tobacco products manufacturing	-6800.95	-0.552443
Liaoning - Textile industry	-5740.29	-0.240551
Liaoning - Textile garments, footwear, caps, leather, etc.	-4378.4	-0.294384
Liaoning - Timber processing and furniture manufacturing	-3446.71	-0.209575
Liaoning - Paper printing, cultural, educational and sports products	-3420.33	-0.232171
Liaoning - Petroleum processing, coking and nuclear fuel processing	-4439.9	-0.143071
Liaoning - Chemical raw materials and chemical products	-6695.29	-0.164417
Liaoning - Medicines	857.049	0.0924322
Liaoning - Chemical fibre	-3630.23	-0.842002
Liaoning - Rubber and Plastic	-6359.02	-0.274185
Liaoning - Nonmetal mineral products	-3607.64	-0.221638
Liaoning - Smelting and pressing of metals	-10851.3	-0.181168
Liaoning - Metal products	-1461.53	-0.205527
Liaoning - General equipment manufacturing	-2391.88	-0.216637
Liaoning - Special equipment manufacturing	-1242.11	-0.221402
Liaoning - Transportation equipment manufacturing	-2447.4	-0.243467
Liaoning - Electrical machinery and equipment manufacturing	-1488.07	-0.226012
Liaoning - Electronic equipment manufacturing	-597.207	-0.259891
Liaoning - Instrument and cultural office machinery manufacturing	-111.988	-0.199594
Liaoning - Other manufacturing	-203.906	-0.260014
Liaoning - Waster and flotsam	-43.2619	-0.151961
Liaoning - Repair service for metal products, machinery and equipment	-2560.79	-0.239107
Liaoning - Production and supply of electric and heat power	-4740.66	-0.158694
Liaoning - Production and supply of gas	-165.589	-0.242613
Liaoning - Production and supply of water	-296.419	-0.226819
Liaoning - Construction	-214.332	-0.21226
Liaoning - Wholesale and retail	-3321.22	-0.24047
Liaoning - Transport and storage	-4046.12	-0.136095
Liaoning - Lodging	-2237.41	-0.0671598
Liaoning - Catering	-6417.62	-0.305153
Liaoning - Information transfer and software	-537.012	-0.231489
Liaoning - Banking	-1762.87	-0.176392
Liaoning - Real estate trade	-358.429	-0.241362
Liaoning - Leasing and commercial services	-1892.54	-0.189779
Liaoning - Research and experimental development	-814.259	-0.201239
Liaoning - Management of water conservancy, environment and public establishments	-348.835	-0.158953
Liaoning - Residential services and other services	-1208.42	-0.17317
Liaoning - Education	-285.727	-0.193397
Liaoning - Sanitation and social welfare	-285.979	-0.201463
Liaoning - Culture, sports and entertainment	-770.475	-0.188743
Liaoning - Public management and social organizations	-31.519	-0.20307
Jilin - Agriculture	-18506.8	-0.257541
Jilin - Forestry	-1350.87	-0.244101
Jilin - Fishery	-546.483	-0.264436
Jilin - Rangeland-based livestock raising	0	0
Jilin - Confinement-based livestock raising	3776.61	0.245749
Jilin - Pig raising	-11754.1	-0.450777
Jilin - Poultry raising	-8168.71	-0.379482
Jilin - Hunting and capturing animals	0	0
Jilin - Other animal husbandry	-1280.53	-0.678862
Jilin - Agriculture, forestry, animal husbandry and fishery service	1874.23	1.3513
Jilin - Coal mining and dressing	-880.773	-0.202546
Jilin - Petroleum and natural gas extraction	-634.115	-0.168667
Jilin - Metal ores mining and dressing	-229.923	-0.138127
Jilin - Nonmetal and other minerals mining	-51.5124	-0.052972
Jilin - Agricultural and sideline products processing	-27526	-0.236043
Jilin - Food manufacturing	1648.39	0.15171
Jilin - Beverage manufacturing	-11664.3	-0.439813
Jilin - Tobacco products manufacturing	-10991.9	-0.728426
Jilin - Textile industry	-1616.67	-0.277201
Jilin - Textile garments, footwear, caps, leather, etc.	-331.981	-0.333552
Jilin - Timber processing and furniture manufacturing	-3861.06	-0.266077
Jilin - Paper printing, cultural, educational and sports products	-1280.88	-0.258676
Jilin - Petroleum processing, coking and nuclear fuel processing	-1212.09	-0.210784
Jilin - Chemical raw materials and chemical products	-13920.7	-0.513892
Jilin - Medicines	6885.1	0.817324
Jilin - Chemical fibre	-1828.84	-0.785964
Jilin - Rubber and Plastic	-1102.23	-0.273725
Jilin - Nonmetal mineral products	-1089.1	-0.205868
Jilin - Smelting and pressing of metals	-1647.32	-0.146264
Jilin - Metal products	-212.846	-0.209028
Jilin - General equipment manufacturing	-302.163	-0.261654
Jilin - Special equipment manufacturing	-235.778	-0.261719
Jilin - Transportation equipment manufacturing	-1687.04	-0.255541
Jilin - Electrical machinery and equipment manufacturing	-202.871	-0.238256
Jilin - Electronic equipment manufacturing	-104.509	-0.31441
Jilin - Instrument and cultural office machinery manufacturing	-35.4427	-0.235253
Jilin - Other manufacturing	-37.6572	-0.305056
Jilin - Waster and flotsam	-24.8841	-0.205852
Jilin - Repair service for metal products, machinery and equipment	-1298.3	-0.258336
Jilin - Production and supply of electric and heat power	-2552.75	-0.164159
Jilin - Production and supply of gas	-85.8442	-0.249647
Jilin - Production and supply of water	-147.753	-0.23799
Jilin - Construction	-92.792	-0.232409
Jilin - Wholesale and retail	-1759.67	-0.276029
Jilin - Transport and storage	-2446.07	-0.178574
Jilin - Lodging	-8081.55	-0.296075
Jilin - Catering	-2417.56	-0.208242
Jilin - Information transfer and software	-230.646	-0.250687
Jilin - Banking	-948.133	-0.215913
Jilin - Real estate trade	-114.193	-0.283132
Jilin - Leasing and commercial services	-446.981	-0.207085
Jilin - Research and experimental development	-468.372	-0.28027
Jilin - Management of water conservancy, environment and public establishments	-311.778	-0.268983
Jilin - Residential services and other services	-967.368	-0.268228
Jilin - Education	-265.394	-0.264834
Jilin - Sanitation and social welfare	-188.704	-0.250613
Jilin - Culture, sports and entertainment	-676.477	-0.288277
Jilin - Public management and social organizations	-21.5891	-0.251235
Heilongjiang - Agriculture	302.836	0.00583972
Heilongjiang - Forestry	-1198.89	-0.246852
Heilongjiang - Fishery	129.238	0.0653598
Heilongjiang - Rangeland-based livestock raising	0	0
Heilongjiang - Confinement-based livestock raising	2971.64	0.231079
Heilongjiang - Pig raising	-3459.67	-0.278241
Heilongjiang - Poultry raising	-2510.08	-0.318813
Heilongjiang - Hunting and capturing animals	0	0
Heilongjiang - Other animal husbandry	253.543	2.19585
Heilongjiang - Agriculture, forestry, animal husbandry and fishery service	469.852	0.327175
Heilongjiang - Coal mining and dressing	-280.406	-0.027809
Heilongjiang - Petroleum and natural gas extraction	-341.385	-0.0476497
Heilongjiang - Metal ores mining and dressing	-9.40231	-0.018756
Heilongjiang - Nonmetal and other minerals mining	70.666	0.0627899
Heilongjiang - Agricultural and sideline products processing	11113.2	0.116817
Heilongjiang - Food manufacturing	-17435.2	-0.40471
Heilongjiang - Beverage manufacturing	-10456.6	-0.456459
Heilongjiang - Tobacco products manufacturing	-4454.19	-0.519656
Heilongjiang - Textile industry	-641.885	-0.0911477
Heilongjiang - Textile garments, footwear, caps, leather, etc.	-158.471	-0.136629
Heilongjiang - Timber processing and furniture manufacturing	-1687.33	-0.0708759
Heilongjiang - Paper printing, cultural, educational and sports products	-338.063	-0.0677928
Heilongjiang - Petroleum processing, coking and nuclear fuel processing	-2837.44	-0.472071
Heilongjiang - Chemical raw materials and chemical products	1282.23	0.111606
Heilongjiang - Medicines	-4257.26	-0.364385
Heilongjiang - Chemical fibre	-1137.89	-0.958853
Heilongjiang - Rubber and Plastic	256.596	0.0568231
Heilongjiang - Nonmetal mineral products	-361.524	-0.0727221
Heilongjiang - Smelting and pressing of metals	-390.763	-0.0464586
Heilongjiang - Metal products	-89.097	-0.0617646
Heilongjiang - General equipment manufacturing	-324.423	-0.124664
Heilongjiang - Special equipment manufacturing	-198.333	-0.124856
Heilongjiang - Transportation equipment manufacturing	-457.104	-0.207841
Heilongjiang - Electrical machinery and equipment manufacturing	-114.954	-0.0851332
Heilongjiang - Electronic equipment manufacturing	-25.2162	-0.137128
Heilongjiang - Instrument and cultural office machinery manufacturing	-1.73083	-0.0083177
Heilongjiang - Other manufacturing	-32.0399	-0.149559
Heilongjiang - Waster and flotsam	2.32249	0.0186192
Heilongjiang - Repair service for metal products, machinery and equipment	-431.335	-0.183687
Heilongjiang - Production and supply of electric and heat power	-1137.69	-0.0779899
Heilongjiang - Production and supply of gas	-137.703	-0.565713
Heilongjiang - Production and supply of water	-94.2342	-0.132205
Heilongjiang - Construction	-50.7909	-0.0979139
Heilongjiang - Wholesale and retail	-580.77	-0.118226
Heilongjiang - Transport and storage	-342.563	-0.0250759
Heilongjiang - Lodging	3033.11	0.167971
Heilongjiang - Catering	-4205.49	-0.420232
Heilongjiang - Information transfer and software	-122.186	-0.145959
Heilongjiang - Banking	-187.577	-0.0612022
Heilongjiang - Real estate trade	-40.454	-0.110189
Heilongjiang - Leasing and commercial services	-82.8904	-0.0304836
Heilongjiang - Research and experimental development	-155.509	-0.117407
Heilongjiang - Management of water conservancy, environment and public establishments	-45.1737	-0.0552526
Heilongjiang - Residential services and other services	-258.812	-0.0713883
Heilongjiang - Education	-52.9159	-0.0756167
Heilongjiang - Sanitation and social welfare	-86.0055	-0.139512
Heilongjiang - Culture, sports and entertainment	-101.823	-0.0626102
Heilongjiang - Public management and social organizations	-7.50832	-0.120679
Shanghai - Agriculture	-484.974	-0.127394
Shanghai - Forestry	-129.494	-0.341076
Shanghai - Fishery	-702.725	-0.398164
Shanghai - Rangeland-based livestock raising	0	0
Shanghai - Confinement-based livestock raising	97.5295	0.370315
Shanghai - Pig raising	-105.943	-0.126424
Shanghai - Poultry raising	-467.422	-0.65701
Shanghai - Hunting and capturing animals	0	0
Shanghai - Other animal husbandry	-36.2627	-0.815535
Shanghai - Agriculture, forestry, animal husbandry and fishery service	51.1224	0.293067
Shanghai - Coal mining and dressing	-5.50589	-0.195957
Shanghai - Petroleum and natural gas extraction	-85.1914	-0.310076
Shanghai - Metal ores mining and dressing	-10.3913	-0.152324
Shanghai - Nonmetal and other minerals mining	-0.655624	-0.00398622
Shanghai - Agricultural and sideline products processing	-38949.4	-0.425354
Shanghai - Food manufacturing	-39028.4	-0.293596
Shanghai - Beverage manufacturing	-47128.3	-0.734255
Shanghai - Tobacco products manufacturing	35654.5	0.293585
Shanghai - Textile industry	-18743.7	-0.205457
Shanghai - Textile garments, footwear, caps, leather, etc.	-9921.94	-0.286826
Shanghai - Timber processing and furniture manufacturing	-13027.9	-0.231905
Shanghai - Paper printing, cultural, educational and sports products	-17137.6	-0.259716
Shanghai - Petroleum processing, coking and nuclear fuel processing	-3907.75	-0.226083
Shanghai - Chemical raw materials and chemical products	-52386.9	-0.330217
Shanghai - Medicines	-6365.87	-0.19365
Shanghai - Chemical fibre	-6098.97	-0.822237
Shanghai - Rubber and Plastic	2840.87	0.0848202
Shanghai - Nonmetal mineral products	-3110.92	-0.231462
Shanghai - Smelting and pressing of metals	-7568.79	-0.218433
Shanghai - Metal products	-4311.23	-0.231172
Shanghai - General equipment manufacturing	-4767.83	-0.277065
Shanghai - Special equipment manufacturing	-3024.53	-0.277671
Shanghai - Transportation equipment manufacturing	-6105.42	-0.28749
Shanghai - Electrical machinery and equipment manufacturing	-7035.34	-0.270821
Shanghai - Electronic equipment manufacturing	-9720.89	-0.412599
Shanghai - Instrument and cultural office machinery manufacturing	-456.325	-0.356393
Shanghai - Other manufacturing	-469.559	-0.305904
Shanghai - Waster and flotsam	-123.978	-0.253514
Shanghai - Repair service for metal products, machinery and equipment	-7287.96	-0.294229
Shanghai - Production and supply of electric and heat power	-1511.42	-0.136952
Shanghai - Production and supply of gas	-240.994	-0.299342
Shanghai - Production and supply of water	-246.709	-0.245913
Shanghai - Construction	-248.841	-0.188208
Shanghai - Wholesale and retail	-5616.66	-0.357912
Shanghai - Transport and storage	-7281.89	-0.197066
Shanghai - Lodging	-34592.9	-0.614478
Shanghai - Catering	17568.9	0.457371
Shanghai - Information transfer and software	-1123.94	-0.273785
Shanghai - Banking	-2958.5	-0.242524
Shanghai - Real estate trade	-843.598	-0.226091
Shanghai - Leasing and commercial services	-6162.29	-0.249648
Shanghai - Research and experimental development	-2583.23	-0.248895
Shanghai - Management of water conservancy, environment and public establishments	-1358.04	-0.208669
Shanghai - Residential services and other services	-1576.56	-0.220963
Shanghai - Education	-340.081	-0.272298
Shanghai - Sanitation and social welfare	-342.969	-0.236661
Shanghai - Culture, sports and entertainment	-1621.92	-0.216689
Shanghai - Public management and social organizations	-27.1339	-0.238281
Jiangsu - Agriculture	-8465.92	-0.115388
Jiangsu - Forestry	-323.106	-0.125514
Jiangsu - Fishery	-2628.62	-0.090363
Jiangsu - Rangeland-based livestock raising	0	0
Jiangsu - Confinement-based livestock raising	-1443.56	-0.466963
Jiangsu - Pig raising	-4646.56	-0.339988
Jiangsu - Poultry raising	-5165.16	-0.379512
Jiangsu - Hunting and capturing animals	-73.0964	-0.677001
Jiangsu - Other animal husbandry	-709.015	-0.198675
Jiangsu - Agriculture, forestry, animal husbandry and fishery service	-389.856	-0.0529354
Jiangsu - Coal mining and dressing	-498.636	-0.190179
Jiangsu - Petroleum and natural gas extraction	-359.914	-0.211518
Jiangsu - Metal ores mining and dressing	-335.223	-0.202772
Jiangsu - Nonmetal and other minerals mining	-683.632	-0.12181
Jiangsu - Agricultural and sideline products processing	-19142.3	-0.0442666
Jiangsu - Food manufacturing	-33755.4	-0.284879
Jiangsu - Beverage manufacturing	-46572.1	-0.324925
Jiangsu - Tobacco products manufacturing	-54939.7	-0.52693
Jiangsu - Textile industry	-166248	-0.186051
Jiangsu - Textile garments, footwear, caps, leather, etc.	-30995	-0.216051
Jiangsu - Timber processing and furniture manufacturing	-28298.8	-0.204104
Jiangsu - Paper printing, cultural, educational and sports products	-21017.9	-0.201639
Jiangsu - Petroleum processing, coking and nuclear fuel processing	-3450.94	-0.158466
Jiangsu - Chemical raw materials and chemical products	-35502	-0.151828
Jiangsu - Medicines	6723.43	0.194552
Jiangsu - Chemical fibre	-27366.2	-0.46816
Jiangsu - Rubber and Plastic	-14117.7	-0.285181
Jiangsu - Nonmetal mineral products	-9377.57	-0.214709
Jiangsu - Smelting and pressing of metals	-22342.5	-0.229302
Jiangsu - Metal products	-8874.27	-0.21082
Jiangsu - General equipment manufacturing	-7423.72	-0.209094
Jiangsu - Special equipment manufacturing	-4306.05	-0.211977
Jiangsu - Transportation equipment manufacturing	-5756.66	-0.198037
Jiangsu - Electrical machinery and equipment manufacturing	-9681.78	-0.213512
Jiangsu - Electronic equipment manufacturing	-11259.5	-0.245183
Jiangsu - Instrument and cultural office machinery manufacturing	-392.523	-0.207737
Jiangsu - Other manufacturing	-724.415	-0.227886
Jiangsu - Waster and flotsam	-237.43	-0.221518
Jiangsu - Repair service for metal products, machinery and equipment	-6788.39	-0.206354
Jiangsu - Production and supply of electric and heat power	-6907.83	-0.172358
Jiangsu - Production and supply of gas	-201.406	-0.224779
Jiangsu - Production and supply of water	-476.474	-0.225294
Jiangsu - Construction	-862.278	-0.162877
Jiangsu - Wholesale and retail	-6831.31	-0.252687
Jiangsu - Transport and storage	-7505	-0.172987
Jiangsu - Lodging	-38490.2	-0.437135
Jiangsu - Catering	16581.3	0.363546
Jiangsu - Information transfer and software	-898.326	-0.235996
Jiangsu - Banking	-2541.58	-0.208874
Jiangsu - Real estate trade	-581.282	-0.262445
Jiangsu - Leasing and commercial services	-4829.39	-0.239589
Jiangsu - Research and experimental development	-1186.58	-0.203242
Jiangsu - Management of water conservancy, environment and public establishments	-693.465	-0.175806
Jiangsu - Residential services and other services	-2608.68	-0.173126
Jiangsu - Education	-464.216	-0.204748
Jiangsu - Sanitation and social welfare	-286.107	-0.15837
Jiangsu - Culture, sports and entertainment	-1375.51	-0.188632
Jiangsu - Public management and social organizations	-43.9457	-0.196524
Zhejiang - Agriculture	-3847.11	-0.222874
Zhejiang - Forestry	-783.725	-0.356051
Zhejiang - Fishery	-2035.82	-0.202804
Zhejiang - Rangeland-based livestock raising	0	0
Zhejiang - Confinement-based livestock raising	-122.052	-0.328368
Zhejiang - Pig raising	-1886.33	-0.417486
Zhejiang - Poultry raising	-931.547	-0.56631
Zhejiang - Hunting and capturing animals	13.4275	2.54682
Zhejiang - Other animal husbandry	-627.902	-0.628473
Zhejiang - Agriculture, forestry, animal husbandry and fishery service	-3.84045	-0.00627956
Zhejiang - Coal mining and dressing	-144.083	-0.334274
Zhejiang - Petroleum and natural gas extraction	-62.8916	-0.33812
Zhejiang - Metal ores mining and dressing	-244.986	-0.351319
Zhejiang - Nonmetal and other minerals mining	-1715.11	-0.288553
Zhejiang - Agricultural and sideline products processing	-33528.6	-0.370782
Zhejiang - Food manufacturing	-7299.08	-0.196456
Zhejiang - Beverage manufacturing	-19175.2	-0.431767
Zhejiang - Tobacco products manufacturing	-6946.27	-0.209268
Zhejiang - Textile industry	-249965	-0.389413
Zhejiang - Textile garments, footwear, caps, leather, etc.	-61289.8	-0.42413
Zhejiang - Timber processing and furniture manufacturing	-26257.7	-0.357425
Zhejiang - Paper printing, cultural, educational and sports products	-53710.6	-0.370592
Zhejiang - Petroleum processing, coking and nuclear fuel processing	-3299.77	-0.303957
Zhejiang - Chemical raw materials and chemical products	-26361.9	-0.245054
Zhejiang - Medicines	-18258.6	-0.498093
Zhejiang - Chemical fibre	-44912.4	-0.537502
Zhejiang - Rubber and Plastic	-15498.9	-0.263364
Zhejiang - Nonmetal mineral products	-13292.6	-0.353672
Zhejiang - Smelting and pressing of metals	-20111.4	-0.349941
Zhejiang - Metal products	-12642.3	-0.277421
Zhejiang - General equipment manufacturing	-9980.2	-0.271167
Zhejiang - Special equipment manufacturing	-5207.8	-0.276452
Zhejiang - Transportation equipment manufacturing	-7888.05	-0.269993
Zhejiang - Electrical machinery and equipment manufacturing	-17832.3	-0.281479
Zhejiang - Electronic equipment manufacturing	-5422.65	-0.400519
Zhejiang - Instrument and cultural office machinery manufacturing	-1044.05	-0.342282
Zhejiang - Other manufacturing	-2605.14	-0.288852
Zhejiang - Waster and flotsam	-443.872	-0.29001
Zhejiang - Repair service for metal products, machinery and equipment	-9268.52	-0.278605
Zhejiang - Production and supply of electric and heat power	-8179.87	-0.272148
Zhejiang - Production and supply of gas	-120.349	-0.271344
Zhejiang - Production and supply of water	-367.833	-0.284166
Zhejiang - Construction	-828.073	-0.313127
Zhejiang - Wholesale and retail	-8812.23	-0.407017
Zhejiang - Transport and storage	-7340.48	-0.290592
Zhejiang - Lodging	-19081.9	-0.401448
Zhejiang - Catering	2433.18	0.15851
Zhejiang - Information transfer and software	-1021.9	-0.367302
Zhejiang - Banking	-4203.52	-0.336358
Zhejiang - Real estate trade	-780.656	-0.380753
Zhejiang - Leasing and commercial services	-6400.62	-0.35424
Zhejiang - Research and experimental development	-1533.09	-0.326858
Zhejiang - Management of water conservancy, environment and public establishments	-418.922	-0.270872
Zhejiang - Residential services and other services	-2204.42	-0.303756
Zhejiang - Education	-456.092	-0.305256
Zhejiang - Sanitation and social welfare	-411.798	-0.330485
Zhejiang - Culture, sports and entertainment	-2107.83	-0.307243
Zhejiang - Public management and social organizations	-55.2308	-0.293207
Anhui - Agriculture	-17214.5	-0.121276
Anhui - Forestry	3043.33	0.223837
Anhui - Fishery	-1467.76	-0.0511085
Anhui - Rangeland-based livestock raising	0	0
Anhui - Confinement-based livestock raising	-6196.65	-0.359475
Anhui - Pig raising	-10515.8	-0.22475
Anhui - Poultry raising	-8748.29	-0.294658
Anhui - Hunting and capturing animals	298.127	17.1909
Anhui - Other animal husbandry	1370.41	0.603224
Anhui - Agriculture, forestry, animal husbandry and fishery service	2324.33	0.267521
Anhui - Coal mining and dressing	-2155.7	-0.137586
Anhui - Petroleum and natural gas extraction	-183.54	-0.253639
Anhui - Metal ores mining and dressing	-467.382	-0.149301
Anhui - Nonmetal and other minerals mining	-161.83	-0.0434676
Anhui - Agricultural and sideline products processing	36546.1	0.177098
Anhui - Food manufacturing	-22864.8	-0.296297
Anhui - Beverage manufacturing	-29856	-0.3572
Anhui - Tobacco products manufacturing	-82913.9	-0.744327
Anhui - Textile industry	-13136.5	-0.206837
Anhui - Textile garments, footwear, caps, leather, etc.	-10252.7	-0.265674
Anhui - Timber processing and furniture manufacturing	-7467.44	-0.169256
Anhui - Paper printing, cultural, educational and sports products	-6097.99	-0.191521
Anhui - Petroleum processing, coking and nuclear fuel processing	-528.514	-0.0873646
Anhui - Chemical raw materials and chemical products	-792.516	-0.0203528
Anhui - Medicines	5488.7	0.800978
Anhui - Chemical fibre	-1304.14	-0.451999
Anhui - Rubber and Plastic	-18641.3	-0.430794
Anhui - Nonmetal mineral products	-4233.79	-0.190884
Anhui - Smelting and pressing of metals	-4508.28	-0.198601
Anhui - Metal products	-1152.68	-0.175364
Anhui - General equipment manufacturing	-1113.44	-0.191678
Anhui - Special equipment manufacturing	-703.973	-0.194954
Anhui - Transportation equipment manufacturing	-1460.69	-0.191263
Anhui - Electrical machinery and equipment manufacturing	-1927.94	-0.182483
Anhui - Electronic equipment manufacturing	-540.428	-0.189471
Anhui - Instrument and cultural office machinery manufacturing	-65.1588	-0.132511
Anhui - Other manufacturing	-309.351	-0.22058
Anhui - Waster and flotsam	-78.0658	-0.133977
Anhui - Repair service for metal products, machinery and equipment	-1541.64	-0.190537
Anhui - Production and supply of electric and heat power	-2927.18	-0.145
Anhui - Production and supply of gas	-36.3189	-0.0942823
Anhui - Production and supply of water	-179.326	-0.192945
Anhui - Construction	-541.203	-0.161609
Anhui - Wholesale and retail	-2849.52	-0.208821
Anhui - Transport and storage	-2711.37	-0.104676
Anhui - Lodging	-23451.1	-0.412247
Anhui - Catering	12761.5	0.704003
Anhui - Information transfer and software	-331.964	-0.188895
Anhui - Banking	-1226.89	-0.166669
Anhui - Real estate trade	-249.801	-0.225147
Anhui - Leasing and commercial services	-1054.1	-0.158893
Anhui - Research and experimental development	-592.109	-0.172642
Anhui - Management of water conservancy, environment and public establishments	-240.107	-0.159108
Anhui - Residential services and other services	-923.89	-0.152927
Anhui - Education	-317.94	-0.179429
Anhui - Sanitation and social welfare	-252.193	-0.176415
Anhui - Culture, sports and entertainment	-655.547	-0.172129
Anhui - Public management and social organizations	-31.8303	-0.185653
Fujian - Agriculture	6632.45	0.822792
Fujian - Forestry	1485.2	1.08571
Fujian - Fishery	3692.42	0.602107
Fujian - Rangeland-based livestock raising	0	0
Fujian - Confinement-based livestock raising	278.766	0.997302
Fujian - Pig raising	17.1453	0.00668776
Fujian - Poultry raising	816.357	0.8567
Fujian - Hunting and capturing animals	14.8318	0.875515
Fujian - Other animal husbandry	155.659	1.72285
Fujian - Agriculture, forestry, animal husbandry and fishery service	948.598	3.88408
Fujian - Coal mining and dressing	313.115	0.20699
Fujian - Petroleum and natural gas extraction	28.045	0.157053
Fujian - Metal ores mining and dressing	104.759	0.149431
Fujian - Nonmetal and other minerals mining	835.019	0.287196
Fujian - Agricultural and sideline products processing	56913	0.911172
Fujian - Food manufacturing	28705.9	1.02425
Fujian - Beverage manufacturing	21984.6	1.33021
Fujian - Tobacco products manufacturing	-3248.2	-0.220687
Fujian - Textile industry	11749.3	0.272772
Fujian - Textile garments, footwear, caps, leather, etc.	-4276.32	-0.0786502
Fujian - Timber processing and furniture manufacturing	10912.9	0.827687
Fujian - Paper printing, cultural, educational and sports products	10554.6	0.46375
Fujian - Petroleum processing, coking and nuclear fuel processing	289.353	0.108149
Fujian - Chemical raw materials and chemical products	5273.74	0.324664
Fujian - Medicines	742.655	0.237779
Fujian - Chemical fibre	7056.49	1.10449
Fujian - Rubber and Plastic	4328.24	0.251411
Fujian - Nonmetal mineral products	1162.29	0.0579398
Fujian - Smelting and pressing of metals	298.037	0.0243486
Fujian - Metal products	448.91	0.0548269
Fujian - General equipment manufacturing	-70.3679	-0.0305869
Fujian - Special equipment manufacturing	-1.03955	-0.000476139
Fujian - Transportation equipment manufacturing	-264.575	-0.073178
Fujian - Electrical machinery and equipment manufacturing	117.3	0.019196
Fujian - Electronic equipment manufacturing	-773.821	-0.118386
Fujian - Instrument and cultural office machinery manufacturing	2.66241	0.00544896
Fujian - Other manufacturing	776.575	0.634101
Fujian - Waster and flotsam	80.3753	0.406237
Fujian - Repair service for metal products, machinery and equipment	-279.941	-0.0748981
Fujian - Production and supply of electric and heat power	1313.38	0.137076
Fujian - Production and supply of gas	-44.072	-0.230579
Fujian - Production and supply of water	-16.0429	-0.0406834
Fujian - Construction	72.8948	0.0702444
Fujian - Wholesale and retail	562.46	0.0794145
Fujian - Transport and storage	2194.95	0.25136
Fujian - Lodging	4619.19	0.281176
Fujian - Catering	5619.72	0.643933
Fujian - Information transfer and software	47.9648	0.0471178
Fujian - Banking	687.266	0.231785
Fujian - Real estate trade	29.6593	0.0680091
Fujian - Leasing and commercial services	58.1938	0.0152408
Fujian - Research and experimental development	233.08	0.235921
Fujian - Management of water conservancy, environment and public establishments	118.092	0.442597
Fujian - Residential services and other services	666.5	0.26193
Fujian - Education	147.779	0.290387
Fujian - Sanitation and social welfare	126.267	0.31942
Fujian - Culture, sports and entertainment	329.207	0.125559
Fujian - Public management and social organizations	6.75562	0.110916
Jiangxi - Agriculture	-3871.29	-0.104407
Jiangxi - Forestry	1002.19	0.157873
Jiangxi - Fishery	-1298.93	-0.109985
Jiangxi - Rangeland-based livestock raising	0	0
Jiangxi - Confinement-based livestock raising	28.6376	0.0157712
Jiangxi - Pig raising	-6741.67	-0.404791
Jiangxi - Poultry raising	-1141.09	-0.17058
Jiangxi - Hunting and capturing animals	-36.3721	-0.333845
Jiangxi - Other animal husbandry	-613.608	-0.491169
Jiangxi - Agriculture, forestry, animal husbandry and fishery service	1206.31	0.954503
Jiangxi - Coal mining and dressing	-688.046	-0.148689
Jiangxi - Petroleum and natural gas extraction	-111.733	-0.311101
Jiangxi - Metal ores mining and dressing	-457.428	-0.116367
Jiangxi - Nonmetal and other minerals mining	-281.233	-0.0872788
Jiangxi - Agricultural and sideline products processing	4510.49	0.0638705
Jiangxi - Food manufacturing	-1166.06	-0.0537572
Jiangxi - Beverage manufacturing	-7264.04	-0.383249
Jiangxi - Tobacco products manufacturing	-23663.7	-0.757966
Jiangxi - Textile industry	-10311.5	-0.218521
Jiangxi - Textile garments, footwear, caps, leather, etc.	-19286.7	-0.25951
Jiangxi - Timber processing and furniture manufacturing	-8266.47	-0.175834
Jiangxi - Paper printing, cultural, educational and sports products	-5677.58	-0.215573
Jiangxi - Petroleum processing, coking and nuclear fuel processing	-145.501	-0.0271609
Jiangxi - Chemical raw materials and chemical products	9494.23	0.365967
Jiangxi - Medicines	-3779.06	-0.178368
Jiangxi - Chemical fibre	-4522.94	-0.772528
Jiangxi - Rubber and Plastic	-13997.4	-0.576509
Jiangxi - Nonmetal mineral products	-4188.85	-0.183792
Jiangxi - Smelting and pressing of metals	-3803.38	-0.172229
Jiangxi - Metal products	-1180.3	-0.195575
Jiangxi - General equipment manufacturing	-414.405	-0.218389
Jiangxi - Special equipment manufacturing	-461.749	-0.208054
Jiangxi - Transportation equipment manufacturing	-667.415	-0.195199
Jiangxi - Electrical machinery and equipment manufacturing	-1575.38	-0.210667
Jiangxi - Electronic equipment manufacturing	-2383.65	-0.228576
Jiangxi - Instrument and cultural office machinery manufacturing	-92.4068	-0.189444
Jiangxi - Other manufacturing	-282.025	-0.221811
Jiangxi - Waster and flotsam	-35.7041	-0.150536
Jiangxi - Repair service for metal products, machinery and equipment	-1081.21	-0.196675
Jiangxi - Production and supply of electric and heat power	-2056.66	-0.136047
Jiangxi - Production and supply of gas	-6.14247	-0.0316581
Jiangxi - Production and supply of water	-109.094	-0.195564
Jiangxi - Construction	-260.704	-0.152839
Jiangxi - Wholesale and retail	-1857.22	-0.231418
Jiangxi - Transport and storage	-1604.42	-0.122978
Jiangxi - Lodging	-6687.7	-0.304335
Jiangxi - Catering	2589.14	0.548678
Jiangxi - Information transfer and software	-245.591	-0.21492
Jiangxi - Banking	-726.201	-0.181728
Jiangxi - Real estate trade	-93.3423	-0.239627
Jiangxi - Leasing and commercial services	-567.893	-0.18097
Jiangxi - Research and experimental development	-256.662	-0.183344
Jiangxi - Management of water conservancy, environment and public establishments	-84.3919	-0.168085
Jiangxi - Residential services and other services	-500.461	-0.161167
Jiangxi - Education	-152.343	-0.181332
Jiangxi - Sanitation and social welfare	-118.256	-0.163016
Jiangxi - Culture, sports and entertainment	-305.568	-0.195225
Jiangxi - Public management and social organizations	-17.6403	-0.184279
Shandong - Agriculture	-85483.6	-0.229604
Shandong - Forestry	-2403.78	-0.227991
Shandong - Fishery	3501.82	0.041098
Shandong - Rangeland-based livestock raising	0	0
Shandong - Confinement-based livestock raising	-11068.3	-0.275735
Shandong - Pig raising	-16161.8	-0.222856
Shandong - Poultry raising	-37145.6	-0.449566
Shandong - Hunting and capturing animals	-5.1003	-0.04644
Shandong - Other animal husbandry	5259.49	0.499715
Shandong - Agriculture, forestry, animal husbandry and fishery service	14200.6	1.29951
Shandong - Coal mining and dressing	-5862.07	-0.238186
Shandong - Petroleum and natural gas extraction	-3064.62	-0.268933
Shandong - Metal ores mining and dressing	-1922.26	-0.262278
Shandong - Nonmetal and other minerals mining	-2129.35	-0.215923
Shandong - Agricultural and sideline products processing	-246000	-0.203322
Shandong - Food manufacturing	-72629.8	-0.262755
Shandong - Beverage manufacturing	-56418.9	-0.333812
Shandong - Tobacco products manufacturing	-15848.6	-0.311134
Shandong - Textile industry	-181520	-0.262348
Shandong - Textile garments, footwear, caps, leather, etc.	-21160	-0.307527
Shandong - Timber processing and furniture manufacturing	-55027.8	-0.22709
Shandong - Paper printing, cultural, educational and sports products	-35306.7	-0.259521
Shandong - Petroleum processing, coking and nuclear fuel processing	-14822.6	-0.335728
Shandong - Chemical raw materials and chemical products	-38941.4	-0.172649
Shandong - Medicines	-183.965	-0.00394531
Shandong - Chemical fibre	-9979.42	-0.777508
Shandong - Rubber and Plastic	-54215.4	-0.435454
Shandong - Nonmetal mineral products	-17203.9	-0.279114
Shandong - Smelting and pressing of metals	-27038.4	-0.29464
Shandong - Metal products	-7436.92	-0.264666
Shandong - General equipment manufacturing	-6349.42	-0.247945
Shandong - Special equipment manufacturing	-3201.78	-0.256285
Shandong - Transportation equipment manufacturing	-4317.89	-0.238002
Shandong - Electrical machinery and equipment manufacturing	-4618.57	-0.27461
Shandong - Electronic equipment manufacturing	-3116.19	-0.279815
Shandong - Instrument and cultural office machinery manufacturing	-314.439	-0.263547
Shandong - Other manufacturing	-1129.01	-0.337598
Shandong - Waster and flotsam	-256.664	-0.234522
Shandong - Repair service for metal products, machinery and equipment	-5868.29	-0.240735
Shandong - Production and supply of electric and heat power	-14624.5	-0.242854
Shandong - Production and supply of gas	-394.319	-0.367002
Shandong - Production and supply of water	-575.384	-0.266554
Shandong - Construction	-1038.11	-0.24005
Shandong - Wholesale and retail	-8129.03	-0.287032
Shandong - Transport and storage	-13203.4	-0.217564
Shandong - Lodging	-17926.4	-0.20644
Shandong - Catering	-14117.3	-0.201196
Shandong - Information transfer and software	-1108.14	-0.301209
Shandong - Banking	-4201.13	-0.249709
Shandong - Real estate trade	-581.537	-0.294279
Shandong - Leasing and commercial services	-5476.42	-0.260591
Shandong - Research and experimental development	-1658.86	-0.237918
Shandong - Management of water conservancy, environment and public establishments	-842.899	-0.2024
Shandong - Residential services and other services	-3051.65	-0.22082
Shandong - Education	-796.699	-0.241045
Shandong - Sanitation and social welfare	-786.704	-0.231819
Shandong - Culture, sports and entertainment	-1862.44	-0.246205
Shandong - Public management and social organizations	-90.551	-0.247418
Henan - Agriculture	124992	1.63405
Henan - Forestry	2284.3	0.637271
Henan - Fishery	3893.09	2.58138
Henan - Rangeland-based livestock raising	0	0
Henan - Confinement-based livestock raising	21828.3	1.40633
Henan - Pig raising	21626.4	0.883563
Henan - Poultry raising	8696.61	0.709004
Henan - Hunting and capturing animals	57.7848	1.35253
Henan - Other animal husbandry	1175.93	1.00821
Henan - Agriculture, forestry, animal husbandry and fishery service	7962.69	1.25506
Henan - Coal mining and dressing	10090.3	1.44747
Henan - Petroleum and natural gas extraction	3167.5	1.70404
Henan - Metal ores mining and dressing	1534.11	1.06724
Henan - Nonmetal and other minerals mining	1737.38	1.05138
Henan - Agricultural and sideline products processing	87114.3	1.00858
Henan - Food manufacturing	52736.5	1.73101
Henan - Beverage manufacturing	28415.7	1.67123
Henan - Tobacco products manufacturing	49.5078	0.0035809
Henan - Textile industry	19671	0.532128
Henan - Textile garments, footwear, caps, leather, etc.	2552.11	0.326791
Henan - Timber processing and furniture manufacturing	8869.54	0.838423
Henan - Paper printing, cultural, educational and sports products	9376.18	0.617575
Henan - Petroleum processing, coking and nuclear fuel processing	5838.19	0.975235
Henan - Chemical raw materials and chemical products	16227.4	0.841151
Henan - Medicines	11813.9	1.90724
Henan - Chemical fibre	-2011.39	-0.706254
Henan - Rubber and Plastic	3054.68	0.215068
Henan - Nonmetal mineral products	10366.4	0.819199
Henan - Smelting and pressing of metals	27221	1.00675
Henan - Metal products	2384.2	0.656129
Henan - General equipment manufacturing	2660.18	0.686343
Henan - Special equipment manufacturing	2195.97	0.730216
Henan - Transportation equipment manufacturing	1330.8	0.500125
Henan - Electrical machinery and equipment manufacturing	1285.92	0.42483
Henan - Electronic equipment manufacturing	308.106	0.161423
Henan - Instrument and cultural office machinery manufacturing	228.082	0.552198
Henan - Other manufacturing	843.633	0.780994
Henan - Waster and flotsam	249.474	0.947404
Henan - Repair service for metal products, machinery and equipment	1389.92	0.472492
Henan - Production and supply of electric and heat power	12004.8	1.03787
Henan - Production and supply of gas	216.012	0.925283
Henan - Production and supply of water	408.172	1.01923
Henan - Construction	918.354	0.86611
Henan - Wholesale and retail	6952	1.42677
Henan - Transport and storage	13385.8	1.19299
Henan - Lodging	13414	0.921654
Henan - Catering	6380.13	0.716804
Henan - Information transfer and software	748.036	0.913132
Henan - Banking	5671.97	2.04038
Henan - Real estate trade	309.221	1.37288
Henan - Leasing and commercial services	3104.55	0.877016
Henan - Research and experimental development	1383.9	1.14263
Henan - Management of water conservancy, environment and public establishments	855.526	1.37827
Henan - Residential services and other services	2084.84	0.899744
Henan - Education	987.939	1.58501
Henan - Sanitation and social welfare	539.779	0.712422
Henan - Culture, sports and entertainment	1334.39	0.90763
Henan - Public management and social organizations	129.298	1.9763
Hubei - Agriculture	-48792.8	-0.337669
Hubei - Forestry	434.123	0.0750761
Hubei - Fishery	-4899.1	-0.133624
Hubei - Rangeland-based livestock raising	0	0
Hubei - Confinement-based livestock raising	1579.6	0.341923
Hubei - Pig raising	-23822.3	-0.414422
Hubei - Poultry raising	-10334.3	-0.469451
Hubei - Hunting and capturing animals	-0.0254917	-0.00082218
Hubei - Other animal husbandry	-227.515	-0.564461
Hubei - Agriculture, forestry, animal husbandry and fishery service	7987.9	2.12043
Hubei - Coal mining and dressing	-628.958	-0.279024
Hubei - Petroleum and natural gas extraction	-357.459	-0.235392
Hubei - Metal ores mining and dressing	-842.792	-0.26286
Hubei - Nonmetal and other minerals mining	-779.052	-0.190981
Hubei - Agricultural and sideline products processing	10777.4	0.071172
Hubei - Food manufacturing	-11436.3	-0.220502
Hubei - Beverage manufacturing	-16821.5	-0.224562
Hubei - Tobacco products manufacturing	-78345.1	-0.78828
Hubei - Textile industry	-30013.8	-0.238386
Hubei - Textile garments, footwear, caps, leather, etc.	-14000	-0.274841
Hubei - Timber processing and furniture manufacturing	-7637.99	-0.244645
Hubei - Paper printing, cultural, educational and sports products	-6367.34	-0.26489
Hubei - Petroleum processing, coking and nuclear fuel processing	-3007.35	-0.34218
Hubei - Chemical raw materials and chemical products	-3626.54	-0.0791617
Hubei - Medicines	-4908.3	-0.308289
Hubei - Chemical fibre	-1421.99	-0.648246
Hubei - Rubber and Plastic	-15440.9	-0.561024
Hubei - Nonmetal mineral products	-4209.38	-0.250998
Hubei - Smelting and pressing of metals	-7518.94	-0.269286
Hubei - Metal products	-1331.33	-0.216042
Hubei - General equipment manufacturing	-1086.81	-0.230542
Hubei - Special equipment manufacturing	-799.61	-0.230146
Hubei - Transportation equipment manufacturing	-2239.86	-0.228489
Hubei - Electrical machinery and equipment manufacturing	-1557.92	-0.228228
Hubei - Electronic equipment manufacturing	-1862.28	-0.244319
Hubei - Instrument and cultural office machinery manufacturing	-143.082	-0.243549
Hubei - Other manufacturing	-345.704	-0.26418
Hubei - Waster and flotsam	-144.634	-0.33032
Hubei - Repair service for metal products, machinery and equipment	-2309.96	-0.231071
Hubei - Production and supply of electric and heat power	-4991.98	-0.236115
Hubei - Production and supply of gas	-165.282	-0.389875
Hubei - Production and supply of water	-242.595	-0.26276
Hubei - Construction	-398.041	-0.197992
Hubei - Wholesale and retail	-3338.92	-0.263733
Hubei - Transport and storage	-6257.25	-0.234087
Hubei - Lodging	-20402.4	-0.443156
Hubei - Catering	-2048.57	-0.0592593
Hubei - Information transfer and software	-526.157	-0.264068
Hubei - Banking	-1485.65	-0.218647
Hubei - Real estate trade	-231.265	-0.285145
Hubei - Leasing and commercial services	-1901.41	-0.232585
Hubei - Research and experimental development	-1006.67	-0.255607
Hubei - Management of water conservancy, environment and public establishments	-555.02	-0.302358
Hubei - Residential services and other services	-1717.22	-0.26698
Hubei - Education	-457.734	-0.292564
Hubei - Sanitation and social welfare	-339.684	-0.251908
Hubei - Culture, sports and entertainment	-1367.94	-0.290491
Hubei - Public management and social organizations	-39.2838	-0.257319
Hunan - Agriculture	3228.87	0.0482236
Hunan - Forestry	183.671	0.0257395
Hunan - Fishery	-1317.18	-0.134707
Hunan - Rangeland-based livestock raising	0	0
Hunan - Confinement-based livestock raising	-601.171	-0.182597
Hunan - Pig raising	-19278.1	-0.447242
Hunan - Poultry raising	-3514.18	-0.291047
Hunan - Hunting and capturing animals	142.535	6.72482
Hunan - Other animal husbandry	1228.66	2.63492
Hunan - Agriculture, forestry, animal husbandry and fishery service	4501.33	1.84139
Hunan - Coal mining and dressing	-675.238	-0.11963
Hunan - Petroleum and natural gas extraction	-189.384	-0.283208
Hunan - Metal ores mining and dressing	-334.72	-0.0931524
Hunan - Nonmetal and other minerals mining	-166.058	-0.0515789
Hunan - Agricultural and sideline products processing	12971.2	0.196301
Hunan - Food manufacturing	-3073.66	-0.102797
Hunan - Beverage manufacturing	3693.62	0.268648
Hunan - Tobacco products manufacturing	-42820.7	-0.650557
Hunan - Textile industry	-6012.14	-0.153671
Hunan - Textile garments, footwear, caps, leather, etc.	-6376.78	-0.215303
Hunan - Timber processing and furniture manufacturing	-4322.81	-0.15098
Hunan - Paper printing, cultural, educational and sports products	-5082.46	-0.172073
Hunan - Petroleum processing, coking and nuclear fuel processing	404.591	0.084167
Hunan - Chemical raw materials and chemical products	-1760.61	-0.038392
Hunan - Medicines	2393.56	0.203672
Hunan - Chemical fibre	-2911.23	-0.863378
Hunan - Rubber and Plastic	-7391.38	-0.43812
Hunan - Nonmetal mineral products	-2813.14	-0.153078
Hunan - Smelting and pressing of metals	-3246.7	-0.128219
Hunan - Metal products	-815.978	-0.145557
Hunan - General equipment manufacturing	-613.959	-0.173912
Hunan - Special equipment manufacturing	-692.615	-0.164769
Hunan - Transportation equipment manufacturing	-663.695	-0.193106
Hunan - Electrical machinery and equipment manufacturing	-1142.19	-0.160631
Hunan - Electronic equipment manufacturing	-1686.78	-0.154596
Hunan - Instrument and cultural office machinery manufacturing	-61.9091	-0.118679
Hunan - Other manufacturing	-286.107	-0.173947
Hunan - Waster and flotsam	-45.0206	-0.108958
Hunan - Repair service for metal products, machinery and equipment	-783.164	-0.180273
Hunan - Production and supply of electric and heat power	-1898.18	-0.112434
Hunan - Production and supply of gas	15.091	0.0675355
Hunan - Production and supply of water	-171.687	-0.247759
Hunan - Construction	-210.705	-0.138733
Hunan - Wholesale and retail	-1979.23	-0.1851
Hunan - Transport and storage	-1392.17	-0.0839201
Hunan - Lodging	-4763.57	-0.151828
Hunan - Catering	40.0537	0.0029709
Hunan - Information transfer and software	-250.562	-0.160678
Hunan - Banking	-719.345	-0.141986
Hunan - Real estate trade	-104.688	-0.191405
Hunan - Leasing and commercial services	-718.094	-0.130365
Hunan - Research and experimental development	-244.635	-0.145994
Hunan - Management of water conservancy, environment and public establishments	-107.998	-0.139398
Hunan - Residential services and other services	-566.978	-0.130433
Hunan - Education	-149.471	-0.150043
Hunan - Sanitation and social welfare	-134.283	-0.133644
Hunan - Culture, sports and entertainment	-456.433	-0.150124
Hunan - Public management and social organizations	-18.7527	-0.156569
Guangdong - Agriculture	-14081.1	-0.184711
Guangdong - Forestry	2050.71	0.450727
Guangdong - Fishery	-11146	-0.309615
Guangdong - Rangeland-based livestock raising	0	0
Guangdong - Confinement-based livestock raising	4.49512	0.00488093
Guangdong - Pig raising	-11331.8	-0.460943
Guangdong - Poultry raising	-7161.78	-0.44723
Guangdong - Hunting and capturing animals	-98.0091	-0.620019
Guangdong - Other animal husbandry	-451.127	-0.203849
Guangdong - Agriculture, forestry, animal husbandry and fishery service	-3203.84	-0.424555
Guangdong - Coal mining and dressing	-94.2944	-0.372629
Guangdong - Petroleum and natural gas extraction	-633.226	-0.38413
Guangdong - Metal ores mining and dressing	-432.305	-0.278193
Guangdong - Nonmetal and other minerals mining	-736.32	-0.302136
Guangdong - Agricultural and sideline products processing	-77455.1	-0.335016
Guangdong - Food manufacturing	-35852	-0.285728
Guangdong - Beverage manufacturing	-42210.6	-0.425719
Guangdong - Tobacco products manufacturing	-24504.2	-0.459363
Guangdong - Textile industry	-166152	-0.413488
Guangdong - Textile garments, footwear, caps, leather, etc.	-90803.3	-0.396302
Guangdong - Timber processing and furniture manufacturing	-52039.1	-0.352067
Guangdong - Paper printing, cultural, educational and sports products	-122614	-0.344701
Guangdong - Petroleum processing, coking and nuclear fuel processing	-10250.4	-0.385765
Guangdong - Chemical raw materials and chemical products	-94826.7	-0.40736
Guangdong - Medicines	-8364.45	-0.20712
Guangdong - Chemical fibre	-8412.74	-0.748273
Guangdong - Rubber and Plastic	-46196.1	-0.300695
Guangdong - Nonmetal mineral products	-22142	-0.386959
Guangdong - Smelting and pressing of metals	-13989	-0.310808
Guangdong - Metal products	-23452.5	-0.326429
Guangdong - General equipment manufacturing	-6327.49	-0.352899
Guangdong - Special equipment manufacturing	-7191.01	-0.33703
Guangdong - Transportation equipment manufacturing	-5773	-0.343124
Guangdong - Electrical machinery and equipment manufacturing	-32946.2	-0.32585
Guangdong - Electronic equipment manufacturing	-31698.7	-0.343223
Guangdong - Instrument and cultural office machinery manufacturing	-1223.67	-0.342095
Guangdong - Other manufacturing	-2831.91	-0.410512
Guangdong - Waster and flotsam	-481.393	-0.297939
Guangdong - Repair service for metal products, machinery and equipment	-8593.35	-0.3393
Guangdong - Production and supply of electric and heat power	-9431.1	-0.289764
Guangdong - Production and supply of gas	-341.789	-0.375907
Guangdong - Production and supply of water	-707.939	-0.377327
Guangdong - Construction	-842.188	-0.404596
Guangdong - Wholesale and retail	-13204.5	-0.418371
Guangdong - Transport and storage	-10219.5	-0.311657
Guangdong - Lodging	-30065.7	-0.365319
Guangdong - Catering	-11149.7	-0.16543
Guangdong - Information transfer and software	-1643.18	-0.357845
Guangdong - Banking	-5638.31	-0.362778
Guangdong - Real estate trade	-1391.42	-0.390534
Guangdong - Leasing and commercial services	-8259.28	-0.371108
Guangdong - Research and experimental development	-1995.46	-0.334523
Guangdong - Management of water conservancy, environment and public establishments	-684.747	-0.294278
Guangdong - Residential services and other services	-3551.48	-0.311068
Guangdong - Education	-789.744	-0.335547
Guangdong - Sanitation and social welfare	-759.815	-0.348103
Guangdong - Culture, sports and entertainment	-3201.13	-0.338489
Guangdong - Public management and social organizations	-90.5285	-0.336171
Guangxi - Agriculture	-43.6406	-0.000640338
Guangxi - Forestry	4053.83	0.686306
Guangxi - Fishery	-109.019	-0.00793019
Guangxi - Rangeland-based livestock raising	0	0
Guangxi - Confinement-based livestock raising	-486.262	-0.138026
Guangxi - Pig raising	-12765.9	-0.418153
Guangxi - Poultry raising	-641.028	-0.0540435
Guangxi - Hunting and capturing animals	0	0
Guangxi - Other animal husbandry	1099.73	0.358983
Guangxi - Agriculture, forestry, animal husbandry and fishery service	3413.3	1.8191
Guangxi - Coal mining and dressing	21.144	0.0395183
Guangxi - Petroleum and natural gas extraction	-187.277	-0.386005
Guangxi - Metal ores mining and dressing	-65.8304	-0.0376504
Guangxi - Nonmetal and other minerals mining	140.761	0.077584
Guangxi - Agricultural and sideline products processing	-20681.2	-0.197995
Guangxi - Food manufacturing	6225.28	0.778508
Guangxi - Beverage manufacturing	6704.48	0.550865
Guangxi - Tobacco products manufacturing	-7838.45	-0.471818
Guangxi - Textile industry	-1453.21	-0.0730409
Guangxi - Textile garments, footwear, caps, leather, etc.	-1455.55	-0.157431
Guangxi - Timber processing and furniture manufacturing	-2029.32	-0.0903124
Guangxi - Paper printing, cultural, educational and sports products	-1478.34	-0.0800676
Guangxi - Petroleum processing, coking and nuclear fuel processing	-553.334	-0.218901
Guangxi - Chemical raw materials and chemical products	68.8574	0.00496113
Guangxi - Medicines	-678.167	-0.121949
Guangxi - Chemical fibre	-11.1786	-0.512659
Guangxi - Rubber and Plastic	-1118.56	-0.219519
Guangxi - Nonmetal mineral products	-567.593	-0.0604878
Guangxi - Smelting and pressing of metals	-975.67	-0.077559
Guangxi - Metal products	-129.305	-0.0613314
Guangxi - General equipment manufacturing	-97.6764	-0.100141
Guangxi - Special equipment manufacturing	-121.626	-0.0995385
Guangxi - Transportation equipment manufacturing	-276.415	-0.0952839
Guangxi - Electrical machinery and equipment manufacturing	-230.022	-0.0871326
Guangxi - Electronic equipment manufacturing	-295.292	-0.103612
Guangxi - Instrument and cultural office machinery manufacturing	0.229324	0.00116116
Guangxi - Other manufacturing	-98.5604	-0.196895
Guangxi - Waster and flotsam	0.676071	0.00499251
Guangxi - Repair service for metal products, machinery and equipment	-274.669	-0.0950882
Guangxi - Production and supply of electric and heat power	-229.891	-0.025116
Guangxi - Production and supply of gas	-38.7088	-0.254236
Guangxi - Production and supply of water	-36.259	-0.0909501
Guangxi - Construction	-65.1416	-0.100871
Guangxi - Wholesale and retail	-757.057	-0.117481
Guangxi - Transport and storage	-60.8965	-0.00605557
Guangxi - Lodging	-4536.47	-0.227611
Guangxi - Catering	3420.78	0.726931
Guangxi - Information transfer and software	-88.723	-0.102657
Guangxi - Banking	-215.968	-0.0697997
Guangxi - Real estate trade	-43.0446	-0.101849
Guangxi - Leasing and commercial services	-80.2664	-0.0199973
Guangxi - Research and experimental development	-109.566	-0.0850594
Guangxi - Management of water conservancy, environment and public establishments	-24.2838	-0.0406396
Guangxi - Residential services and other services	-139.581	-0.0553738
Guangxi - Education	-58.4797	-0.0749189
Guangxi - Sanitation and social welfare	-61.8066	-0.105489
Guangxi - Culture, sports and entertainment	-108.96	-0.058475
Guangxi - Public management and social organizations	-6.72004	-0.0944249
Hainan - Agriculture	999.708	0.0899132
Hainan - Forestry	-1688.16	-0.462972
Hainan - Fishery	-1770.69	-0.216356
Hainan - Rangeland-based livestock raising	0	0
Hainan - Confinement-based livestock raising	75.314	0.139834
Hainan - Pig raising	-641.451	-0.217221
Hainan - Poultry raising	-562.896	-0.251871
Hainan - Hunting and capturing animals	7.62714	1.23202
Hainan - Other animal husbandry	-64.2342	-0.399071
Hainan - Agriculture, forestry, animal husbandry and fishery service	316.594	0.511398
Hainan - Coal mining and dressing	-4.27847	-0.338557
Hainan - Petroleum and natural gas extraction	-13.3023	-0.197755
Hainan - Metal ores mining and dressing	-44.414	-0.112324
Hainan - Nonmetal and other minerals mining	-0.748047	-0.00135352
Hainan - Agricultural and sideline products processing	-1055.98	-0.0518902
Hainan - Food manufacturing	-841.045	-0.104688
Hainan - Beverage manufacturing	-7314.54	-0.70022
Hainan - Tobacco products manufacturing	1978.24	0.679248
Hainan - Textile industry	-62.2268	-0.203644
Hainan - Textile garments, footwear, caps, leather, etc.	-146.615	-0.251988
Hainan - Timber processing and furniture manufacturing	-372.012	-0.15162
Hainan - Paper printing, cultural, educational and sports products	-333.459	-0.200958
Hainan - Petroleum processing, coking and nuclear fuel processing	-92.7141	-0.179503
Hainan - Chemical raw materials and chemical products	-99.8165	-0.0477029
Hainan - Medicines	-401.081	-0.208642
Hainan - Chemical fibre	-350.689	-1
Hainan - Rubber and Plastic	-75.1781	-0.249855
Hainan - Nonmetal mineral products	-243.691	-0.205166
Hainan - Smelting and pressing of metals	-89.3043	-0.16172
Hainan - Metal products	-47.4718	-0.175877
Hainan - General equipment manufacturing	-14.5794	-0.224867
Hainan - Special equipment manufacturing	-18.7533	-0.219165
Hainan - Transportation equipment manufacturing	-66.626	-0.227856
Hainan - Electrical machinery and equipment manufacturing	-33.1687	-0.213696
Hainan - Electronic equipment manufacturing	-12.2696	-0.250567
Hainan - Instrument and cultural office machinery manufacturing	-3.90823	-0.187338
Hainan - Other manufacturing	-7.20753	-0.280847
Hainan - Waster and flotsam	-3.25459	-0.109806
Hainan - Repair service for metal products, machinery and equipment	-65.1252	-0.225793
Hainan - Production and supply of electric and heat power	-237.899	-0.132731
Hainan - Production and supply of gas	-9.98068	-0.286177
Hainan - Production and supply of water	-29.4315	-0.197304
Hainan - Construction	-31.0496	-0.185011
Hainan - Wholesale and retail	-463.29	-0.213233
Hainan - Transport and storage	-277.074	-0.0879245
Hainan - Lodging	-1178.53	-0.106927
Hainan - Catering	38.729	0.0325636
Hainan - Information transfer and software	-43.4091	-0.183217
Hainan - Banking	-157.737	-0.143425
Hainan - Real estate trade	-66.0546	-0.214643
Hainan - Leasing and commercial services	-262.921	-0.140796
Hainan - Research and experimental development	-84.2118	-0.183609
Hainan - Management of water conservancy, environment and public establishments	-41.5302	-0.139513
Hainan - Residential services and other services	-110.06	-0.150773
Hainan - Education	-42.0022	-0.171728
Hainan - Sanitation and social welfare	-20.1585	-0.168387
Hainan - Culture, sports and entertainment	-106.476	-0.1436
Hainan - Public management and social organizations	-4.18157	-0.171544
Chongqing - Agriculture	1993.59	0.0449892
Chongqing - Forestry	232.221	0.0938836
Chongqing - Fishery	411.808	0.139906
Chongqing - Rangeland-based livestock raising	0	0
Chongqing - Confinement-based livestock raising	449.762	0.245719
Chongqing - Pig raising	-6198.35	-0.329942
Chongqing - Poultry raising	-811.1	-0.0907099
Chongqing - Hunting and capturing animals	-12.3675	-1
Chongqing - Other animal husbandry	35.2827	0.0274314
Chongqing - Agriculture, forestry, animal husbandry and fishery service	-137.281	-0.104719
Chongqing - Coal mining and dressing	-903.678	-0.147367
Chongqing - Petroleum and natural gas extraction	-175.993	-0.168308
Chongqing - Metal ores mining and dressing	-76.016	-0.101344
Chongqing - Nonmetal and other minerals mining	-104.077	-0.0591611
Chongqing - Agricultural and sideline products processing	7590.71	0.153363
Chongqing - Food manufacturing	556.312	0.0389019
Chongqing - Beverage manufacturing	-6236.32	-0.337303
Chongqing - Tobacco products manufacturing	-17788.5	-0.639897
Chongqing - Textile industry	-2462.48	-0.170444
Chongqing - Textile garments, footwear, caps, leather, etc.	-1225.78	-0.189771
Chongqing - Timber processing and furniture manufacturing	-1352.47	-0.126472
Chongqing - Paper printing, cultural, educational and sports products	-1572.92	-0.201964
Chongqing - Petroleum processing, coking and nuclear fuel processing	-228.152	-0.105035
Chongqing - Chemical raw materials and chemical products	-2778.55	-0.158181
Chongqing - Medicines	1254.79	0.166752
Chongqing - Chemical fibre	26.537	0.174433
Chongqing - Rubber and Plastic	-2952.69	-0.266962
Chongqing - Nonmetal mineral products	-1353.73	-0.162321
Chongqing - Smelting and pressing of metals	-1500.13	-0.128346
Chongqing - Metal products	-401.405	-0.157848
Chongqing - General equipment manufacturing	-442.008	-0.164479
Chongqing - Special equipment manufacturing	-250.232	-0.168872
Chongqing - Transportation equipment manufacturing	-1469.23	-0.137418
Chongqing - Electrical machinery and equipment manufacturing	-533.808	-0.170466
Chongqing - Electronic equipment manufacturing	-221.88	-0.18998
Chongqing - Instrument and cultural office machinery manufacturing	-63.1333	-0.148858
Chongqing - Other manufacturing	-74.2111	-0.2643
Chongqing - Waster and flotsam	-162.432	-0.557115
Chongqing - Repair service for metal products, machinery and equipment	-1237	-0.143374
Chongqing - Production and supply of electric and heat power	-1455.52	-0.164425
Chongqing - Production and supply of gas	-50.0791	-0.161636
Chongqing - Production and supply of water	-69.072	-0.188411
Chongqing - Construction	-108.099	-0.114225
Chongqing - Wholesale and retail	-1247.67	-0.193179
Chongqing - Transport and storage	-642.367	-0.0614819
Chongqing - Lodging	-6558.02	-0.320806
Chongqing - Catering	7583.01	0.619149
Chongqing - Information transfer and software	-146.65	-0.171183
Chongqing - Banking	-440.206	-0.126069
Chongqing - Real estate trade	-139.233	-0.191309
Chongqing - Leasing and commercial services	-410.5	-0.0898554
Chongqing - Research and experimental development	-180.721	-0.129825
Chongqing - Management of water conservancy, environment and public establishments	-44.7598	-0.0762351
Chongqing - Residential services and other services	-70.187	-0.0259899
Chongqing - Education	-45.4439	-0.0716113
Chongqing - Sanitation and social welfare	-45.5767	-0.100372
Chongqing - Culture, sports and entertainment	-12.698	-0.00641679
Chongqing - Public management and social organizations	-6.21687	-0.116309
Sichuan - Agriculture	17143.8	0.0369396
Sichuan - Forestry	-1584.41	-0.0506567
Sichuan - Fishery	-4754.43	-0.135356
Sichuan - Rangeland-based livestock raising	-7325.11	-0.32336
Sichuan - Confinement-based livestock raising	-2335.72	-0.0666886
Sichuan - Pig raising	-101363	-0.347494
Sichuan - Poultry raising	-66700	-0.38728
Sichuan - Hunting and capturing animals	-178.983	-1
Sichuan - Other animal husbandry	-9608.2	-0.33499
Sichuan - Agriculture, forestry, animal husbandry and fishery service	-2730.45	-0.146334
Sichuan - Coal mining and dressing	-5818.83	-0.224973
Sichuan - Petroleum and natural gas extraction	-1341.84	-0.234371
Sichuan - Metal ores mining and dressing	-1628.29	-0.244428
Sichuan - Nonmetal and other minerals mining	-2118.27	-0.230002
Sichuan - Agricultural and sideline products processing	-201479	-0.282595
Sichuan - Food manufacturing	34852.5	0.23586
Sichuan - Beverage manufacturing	-19809.4	-0.0390613
Sichuan - Tobacco products manufacturing	-61331.9	-0.563889
Sichuan - Textile industry	-46587.8	-0.21862
Sichuan - Textile garments, footwear, caps, leather, etc.	-23593.1	-0.249488
Sichuan - Timber processing and furniture manufacturing	-51636	-0.246659
Sichuan - Paper printing, cultural, educational and sports products	-27535.3	-0.277887
Sichuan - Petroleum processing, coking and nuclear fuel processing	-4987.56	-0.21841
Sichuan - Chemical raw materials and chemical products	-42014.6	-0.270861
Sichuan - Medicines	2224.59	0.043159
Sichuan - Chemical fibre	-4016.33	-0.308244
Sichuan - Rubber and Plastic	-18702.8	-0.316213
Sichuan - Nonmetal mineral products	-14486.6	-0.27086
Sichuan - Smelting and pressing of metals	-19001.9	-0.289888
Sichuan - Metal products	-4283.67	-0.281164
Sichuan - General equipment manufacturing	-3148.07	-0.292706
Sichuan - Special equipment manufacturing	-2329.3	-0.291098
Sichuan - Transportation equipment manufacturing	-2835.97	-0.267076
Sichuan - Electrical machinery and equipment manufacturing	-4844.47	-0.304071
Sichuan - Electronic equipment manufacturing	-4055.76	-0.343595
Sichuan - Instrument and cultural office machinery manufacturing	-396.736	-0.300862
Sichuan - Other manufacturing	-1266.64	-0.296007
Sichuan - Waster and flotsam	-226.371	-0.278349
Sichuan - Repair service for metal products, machinery and equipment	-3640.57	-0.281694
Sichuan - Production and supply of electric and heat power	-10558.5	-0.220947
Sichuan - Production and supply of gas	-268.932	-0.22742
Sichuan - Production and supply of water	-416.974	-0.237896
Sichuan - Construction	-1497.54	-0.211384
Sichuan - Wholesale and retail	-7641.51	-0.250295
Sichuan - Transport and storage	-14916.1	-0.200743
Sichuan - Lodging	-66292.5	-0.376642
Sichuan - Catering	19454.3	0.197788
Sichuan - Information transfer and software	-1294.73	-0.258909
Sichuan - Banking	-3969.43	-0.220428
Sichuan - Real estate trade	-556.254	-0.23406
Sichuan - Leasing and commercial services	-6717.51	-0.249545
Sichuan - Research and experimental development	-2776.49	-0.238422
Sichuan - Management of water conservancy, environment and public establishments	-986.198	-0.187112
Sichuan - Residential services and other services	-4076.8	-0.215989
Sichuan - Education	-816.548	-0.220367
Sichuan - Sanitation and social welfare	-727.979	-0.220865
Sichuan - Culture, sports and entertainment	-2756.28	-0.216286
Sichuan - Public management and social organizations	-87.4152	-0.225634
Guizhou - Agriculture	1983.23	0.066469
Guizhou - Forestry	346.377	0.162963
Guizhou - Fishery	167.5	0.200367
Guizhou - Rangeland-based livestock raising	0	0
Guizhou - Confinement-based livestock raising	672.855	0.293252
Guizhou - Pig raising	-5374.82	-0.433862
Guizhou - Poultry raising	-567.55	-0.227922
Guizhou - Hunting and capturing animals	-7.09815	-0.798149
Guizhou - Other animal husbandry	-53.0304	-0.596299
Guizhou - Agriculture, forestry, animal husbandry and fishery service	1143.55	1.4612
Guizhou - Coal mining and dressing	-277.174	-0.0503021
Guizhou - Petroleum and natural gas extraction	-85.1523	-0.338194
Guizhou - Metal ores mining and dressing	-18.9409	-0.0259131
Guizhou - Nonmetal and other minerals mining	114.863	0.0554535
Guizhou - Agricultural and sideline products processing	2235.72	0.35334
Guizhou - Food manufacturing	159.261	0.0398005
Guizhou - Beverage manufacturing	9112.92	0.705012
Guizhou - Tobacco products manufacturing	-14275	-0.589885
Guizhou - Textile industry	-36.7749	-0.0127147
Guizhou - Textile garments, footwear, caps, leather, etc.	-239.004	-0.118255
Guizhou - Timber processing and furniture manufacturing	-199.271	-0.044984
Guizhou - Paper printing, cultural, educational and sports products	-331.913	-0.0775278
Guizhou - Petroleum processing, coking and nuclear fuel processing	-81.5676	-0.044456
Guizhou - Chemical raw materials and chemical products	-915.847	-0.103474
Guizhou - Medicines	-39.0527	-0.0102828
Guizhou - Chemical fibre	-37.6176	-0.948735
Guizhou - Rubber and Plastic	156.756	0.0858344
Guizhou - Nonmetal mineral products	-420.764	-0.0688924
Guizhou - Smelting and pressing of metals	-631.881	-0.0717598
Guizhou - Metal products	-99.2078	-0.0658298
Guizhou - General equipment manufacturing	-74.6169	-0.118062
Guizhou - Special equipment manufacturing	-69.8184	-0.119508
Guizhou - Transportation equipment manufacturing	-389.515	-0.263869
Guizhou - Electrical machinery and equipment manufacturing	-77.6504	-0.0747901
Guizhou - Electronic equipment manufacturing	-53.4659	-0.0841562
Guizhou - Instrument and cultural office machinery manufacturing	3.4795	0.0328131
Guizhou - Other manufacturing	-37.1935	-0.127866
Guizhou - Waster and flotsam	-0.464607	-0.00433684
Guizhou - Repair service for metal products, machinery and equipment	-352.134	-0.234284
Guizhou - Production and supply of electric and heat power	-284.101	-0.0465912
Guizhou - Production and supply of gas	-9.42812	-0.0849599
Guizhou - Production and supply of water	-20.1488	-0.0959158
Guizhou - Construction	-31.5204	-0.0695036
Guizhou - Wholesale and retail	-350.084	-0.0952627
Guizhou - Transport and storage	-49.1533	-0.00883906
Guizhou - Lodging	1075.86	0.180522
Guizhou - Catering	-1119.66	-0.319258
Guizhou - Information transfer and software	-49.1855	-0.0967464
Guizhou - Banking	-108.609	-0.0528833
Guizhou - Real estate trade	-24.4263	-0.0950284
Guizhou - Leasing and commercial services	-2.27637	-0.00127171
Guizhou - Research and experimental development	-60.2381	-0.0701835
Guizhou - Management of water conservancy, environment and public establishments	-11.5333	-0.0476772
Guizhou - Residential services and other services	-65.7356	-0.0471488
Guizhou - Education	-40.1527	-0.0719275
Guizhou - Sanitation and social welfare	-28.1148	-0.0873197
Guizhou - Culture, sports and entertainment	-50.0304	-0.0510168
Guizhou - Public management and social organizations	-5.7752	-0.0945892
Yunnan - Agriculture	10146.8	0.160131
Yunnan - Forestry	706.018	0.0590681
Yunnan - Fishery	655.681	0.251625
Yunnan - Rangeland-based livestock raising	36.2089	0.392635
Yunnan - Confinement-based livestock raising	3824.71	0.693401
Yunnan - Pig raising	-2360.23	-0.0861208
Yunnan - Poultry raising	1139.09	0.238251
Yunnan - Hunting and capturing animals	-11.3295	-1
Yunnan - Other animal husbandry	42.7825	0.0629369
Yunnan - Agriculture, forestry, animal husbandry and fishery service	-193.364	-0.0415263
Yunnan - Coal mining and dressing	853.794	0.155181
Yunnan - Petroleum and natural gas extraction	-50.827	-0.146291
Yunnan - Metal ores mining and dressing	1140.75	0.21495
Yunnan - Nonmetal and other minerals mining	742.229	0.28618
Yunnan - Agricultural and sideline products processing	14926.2	0.852094
Yunnan - Food manufacturing	8473.61	3.40828
Yunnan - Beverage manufacturing	8291.74	1.5627
Yunnan - Tobacco products manufacturing	-25651.2	-0.223408
Yunnan - Textile industry	1848.67	0.234871
Yunnan - Textile garments, footwear, caps, leather, etc.	177.518	0.057179
Yunnan - Timber processing and furniture manufacturing	894.569	0.0953673
Yunnan - Paper printing, cultural, educational and sports products	873.099	0.0817255
Yunnan - Petroleum processing, coking and nuclear fuel processing	744.307	0.179412
Yunnan - Chemical raw materials and chemical products	157.688	0.00927262
Yunnan - Medicines	2128.8	0.629872
Yunnan - Chemical fibre	-280.226	-0.46733
Yunnan - Rubber and Plastic	644.413	0.292352
Yunnan - Nonmetal mineral products	1620.25	0.155898
Yunnan - Smelting and pressing of metals	3177.01	0.191933
Yunnan - Metal products	294.319	0.128512
Yunnan - General equipment manufacturing	85.9484	0.102408
Yunnan - Special equipment manufacturing	65.2084	0.0982077
Yunnan - Transportation equipment manufacturing	56.4093	0.0529518
Yunnan - Electrical machinery and equipment manufacturing	154.975	0.105919
Yunnan - Electronic equipment manufacturing	57.2012	0.0958587
Yunnan - Instrument and cultural office machinery manufacturing	50.7408	0.264633
Yunnan - Other manufacturing	-12.6021	-0.032692
Yunnan - Waster and flotsam	38.6648	0.254295
Yunnan - Repair service for metal products, machinery and equipment	86.7167	0.0727704
Yunnan - Production and supply of electric and heat power	1279.58	0.122207
Yunnan - Production and supply of gas	10.8943	0.0869238
Yunnan - Production and supply of water	20.5443	0.0659119
Yunnan - Construction	39.6018	0.0483419
Yunnan - Wholesale and retail	327.275	0.0689202
Yunnan - Transport and storage	1553.01	0.179722
Yunnan - Lodging	-2213.94	-0.102001
Yunnan - Catering	5167.6	1.56933
Yunnan - Information transfer and software	34.0114	0.0483081
Yunnan - Banking	329.999	0.125625
Yunnan - Real estate trade	31.6006	0.107498
Yunnan - Leasing and commercial services	566.857	0.142722
Yunnan - Research and experimental development	95.3691	0.0705549
Yunnan - Management of water conservancy, environment and public establishments	67.2318	0.116544
Yunnan - Residential services and other services	236.163	0.115062
Yunnan - Education	57.5124	0.0851273
Yunnan - Sanitation and social welfare	5.35297	0.0116108
Yunnan - Culture, sports and entertainment	125.504	0.0714214
Yunnan - Public management and social organizations	2.0659	0.0281085
Tibet - Agriculture	-64001.6	-0.339513
Tibet - Forestry	-70819.7	-0.948502
Tibet - Fishery	366.202	0
Tibet - Rangeland-based livestock raising	-21096	-0.190245
Tibet - Confinement-based livestock raising	-58674.8	-0.587927
Tibet - Pig raising	-3004.99	-0.369535
Tibet - Poultry raising	-1126.01	-0.380793
Tibet - Hunting and capturing animals	0	0
Tibet - Other animal husbandry	0	0
Tibet - Agriculture, forestry, animal husbandry and fishery service	-8383.44	-0.540018
Tibet - Coal mining and dressing	-21.7558	-0.243468
Tibet - Petroleum and natural gas extraction	-2.51468	-0.027034
Tibet - Metal ores mining and dressing	-162.702	-0.226155
Tibet - Nonmetal and other minerals mining	-7.87839	-0.0375339
Tibet - Agricultural and sideline products processing	-14856.9	-0.713802
Tibet - Food manufacturing	-6560.82	-0.412889
Tibet - Beverage manufacturing	-17243.6	-0.329265
Tibet - Tobacco products manufacturing	0	0
Tibet - Textile industry	-10940.5	-0.471072
Tibet - Textile garments, footwear, caps, leather, etc.	-763.434	-0.460035
Tibet - Timber processing and furniture manufacturing	-11493.5	-0.432543
Tibet - Paper printing, cultural, educational and sports products	-2823.47	-0.434238
Tibet - Petroleum processing, coking and nuclear fuel processing	83.0515	0.136163
Tibet - Chemical raw materials and chemical products	741.248	1.69723
Tibet - Medicines	-4601.29	-0.505301
Tibet - Chemical fibre	0	0
Tibet - Rubber and Plastic	12.0418	0.0926785
Tibet - Nonmetal mineral products	-267.831	-0.288111
Tibet - Smelting and pressing of metals	-358.988	-0.301303
Tibet - Metal products	-110.13	-0.365164
Tibet - General equipment manufacturing	-11.7699	-0.304092
Tibet - Special equipment manufacturing	-18.3808	-0.312052
Tibet - Transportation equipment manufacturing	-47.6045	-0.262358
Tibet - Electrical machinery and equipment manufacturing	-10.5174	-0.322604
Tibet - Electronic equipment manufacturing	-10.9688	-0.320868
Tibet - Instrument and cultural office machinery manufacturing	-5.63261	-0.0971363
Tibet - Other manufacturing	-209.831	-0.540814
Tibet - Waster and flotsam	21.6147	0.43517
Tibet - Repair service for metal products, machinery and equipment	-51.0646	-0.27067
Tibet - Production and supply of electric and heat power	-492.184	-0.255717
Tibet - Production and supply of gas	-2.02505	-0.169666
Tibet - Production and supply of water	-21.1415	-0.333241
Tibet - Construction	-134.408	-0.432176
Tibet - Wholesale and retail	-468.184	-0.288814
Tibet - Transport and storage	-2352.99	-0.303627
Tibet - Lodging	-19744.9	-0.414329
Tibet - Catering	-1274.39	-0.621025
Tibet - Information transfer and software	-64.9177	-0.314207
Tibet - Banking	-292.293	-0.316346
Tibet - Real estate trade	-7.8432	-0.218638
Tibet - Leasing and commercial services	-187.44	-0.252725
Tibet - Research and experimental development	-786.678	-0.462713
Tibet - Management of water conservancy, environment and public establishments	-616.073	-0.373709
Tibet - Residential services and other services	-499.403	-0.380627
Tibet - Education	-160.223	-0.39839
Tibet - Sanitation and social welfare	-96.8781	-0.439205
Tibet - Culture, sports and entertainment	-496.104	-0.360068
Tibet - Public management and social organizations	-12.5434	-0.358347
Shaanxi - Agriculture	-8168.24	-0.0697635
Shaanxi - Forestry	-1868.86	-0.301929
Shaanxi - Fishery	-16.4568	-0.0120851
Shaanxi - Rangeland-based livestock raising	0	0
Shaanxi - Confinement-based livestock raising	-1510.41	-0.0974517
Shaanxi - Pig raising	-7163.42	-0.301383
Shaanxi - Poultry raising	-3225.87	-0.367018
Shaanxi - Hunting and capturing animals	-32.4167	-0.654648
Shaanxi - Other animal husbandry	597.74	0.513669
Shaanxi - Agriculture, forestry, animal husbandry and fishery service	854.014	0.121884
Shaanxi - Coal mining and dressing	-1351.44	-0.137808
Shaanxi - Petroleum and natural gas extraction	-874.022	-0.137938
Shaanxi - Metal ores mining and dressing	-536.999	-0.153536
Shaanxi - Nonmetal and other minerals mining	-21.0714	-0.0128353
Shaanxi - Agricultural and sideline products processing	11065.7	0.16695
Shaanxi - Food manufacturing	-7096.47	-0.169386
Shaanxi - Beverage manufacturing	-9242	-0.195834
Shaanxi - Tobacco products manufacturing	-29136.9	-0.654005
Shaanxi - Textile industry	-4577.05	-0.171603
Shaanxi - Textile garments, footwear, caps, leather, etc.	-716.67	-0.226734
Shaanxi - Timber processing and furniture manufacturing	-1333.52	-0.146155
Shaanxi - Paper printing, cultural, educational and sports products	-2587.3	-0.166308
Shaanxi - Petroleum processing, coking and nuclear fuel processing	-1269.09	-0.121852
Shaanxi - Chemical raw materials and chemical products	1641.42	0.102273
Shaanxi - Medicines	-5490.23	-0.373244
Shaanxi - Chemical fibre	-143.251	-0.344727
Shaanxi - Rubber and Plastic	-3150.12	-0.318121
Shaanxi - Nonmetal mineral products	-1898	-0.160195
Shaanxi - Smelting and pressing of metals	-3725.46	-0.225478
Shaanxi - Metal products	-623.165	-0.194814
Shaanxi - General equipment manufacturing	-853.633	-0.220758
Shaanxi - Special equipment manufacturing	-771.943	-0.214871
Shaanxi - Transportation equipment manufacturing	-1082.64	-0.21971
Shaanxi - Electrical machinery and equipment manufacturing	-1012.49	-0.220143
Shaanxi - Electronic equipment manufacturing	-1076.15	-0.265092
Shaanxi - Instrument and cultural office machinery manufacturing	-105.451	-0.199773
Shaanxi - Other manufacturing	-119.117	-0.208885
Shaanxi - Waster and flotsam	-20.8697	-0.119634
Shaanxi - Repair service for metal products, machinery and equipment	-1268	-0.221079
Shaanxi - Production and supply of electric and heat power	-2006.26	-0.134631
Shaanxi - Production and supply of gas	-54.6583	-0.193507
Shaanxi - Production and supply of water	-93.162	-0.181727
Shaanxi - Construction	-316.969	-0.169036
Shaanxi - Wholesale and retail	-2033.56	-0.194917
Shaanxi - Transport and storage	-1764.22	-0.0911489
Shaanxi - Lodging	-10779.7	-0.251753
Shaanxi - Catering	3333.04	0.108614
Shaanxi - Information transfer and software	-295.023	-0.181086
Shaanxi - Banking	-872.82	-0.142465
Shaanxi - Real estate trade	-145.422	-0.200763
Shaanxi - Leasing and commercial services	-659.899	-0.141698
Shaanxi - Research and experimental development	-579.068	-0.181357
Shaanxi - Management of water conservancy, environment and public establishments	-167.203	-0.135553
Shaanxi - Residential services and other services	-660.923	-0.148108
Shaanxi - Education	-222.405	-0.162715
Shaanxi - Sanitation and social welfare	-185.969	-0.18984
Shaanxi - Culture, sports and entertainment	-494.293	-0.151819
Shaanxi - Public management and social organizations	-29.8385	-0.170897
Gansu - Agriculture	158406	0.698785
Gansu - Forestry	-1138.68	-0.114647
Gansu - Fishery	-10.7098	-0.0155864
Gansu - Rangeland-based livestock raising	10891.2	1.31773
Gansu - Confinement-based livestock raising	7651.82	0.331353
Gansu - Pig raising	-9311.59	-0.237747
Gansu - Poultry raising	-3834.6	-0.411995
Gansu - Hunting and capturing animals	0	0
Gansu - Other animal husbandry	-135.641	-0.167035
Gansu - Agriculture, forestry, animal husbandry and fishery service	41201	5.27662
Gansu - Coal mining and dressing	2973.23	0.558662
Gansu - Petroleum and natural gas extraction	490.429	0.241749
Gansu - Metal ores mining and dressing	713.886	0.308204
Gansu - Nonmetal and other minerals mining	759.468	0.544281
Gansu - Agricultural and sideline products processing	85811.3	0.829833
Gansu - Food manufacturing	10441.1	0.392768
Gansu - Beverage manufacturing	24684.8	0.557787
Gansu - Tobacco products manufacturing	16231.1	0.269009
Gansu - Textile industry	6507.66	0.644789
Gansu - Textile garments, footwear, caps, leather, etc.	933.323	0.472091
Gansu - Timber processing and furniture manufacturing	5973.54	0.645207
Gansu - Paper printing, cultural, educational and sports products	5360.75	0.557771
Gansu - Petroleum processing, coking and nuclear fuel processing	2958.29	0.598788
Gansu - Chemical raw materials and chemical products	9511.79	0.472204
Gansu - Medicines	7374.86	1.24689
Gansu - Chemical fibre	-2188.63	-0.921682
Gansu - Rubber and Plastic	4846.5	1.36435
Gansu - Nonmetal mineral products	2178.66	0.343652
Gansu - Smelting and pressing of metals	2391.5	0.155069
Gansu - Metal products	526.772	0.34003
Gansu - General equipment manufacturing	375.714	0.296399
Gansu - Special equipment manufacturing	281.629	0.295552
Gansu - Transportation equipment manufacturing	234.601	0.295634
Gansu - Electrical machinery and equipment manufacturing	454.937	0.303077
Gansu - Electronic equipment manufacturing	156.435	0.345004
Gansu - Instrument and cultural office machinery manufacturing	93.8239	0.43418
Gansu - Other manufacturing	618.871	0.576402
Gansu - Waster and flotsam	66.4999	0.423779
Gansu - Repair service for metal products, machinery and equipment	363.027	0.299978
Gansu - Production and supply of electric and heat power	3227.24	0.303493
Gansu - Production and supply of gas	50.9306	0.480877
Gansu - Production and supply of water	96.226	0.227279
Gansu - Construction	306.963	0.374745
Gansu - Wholesale and retail	1632.27	0.326928
Gansu - Transport and storage	10582	0.679268
Gansu - Lodging	12047.6	0.291144
Gansu - Catering	19378.3	1.87526
Gansu - Information transfer and software	244.579	0.347092
Gansu - Banking	1368.45	0.405135
Gansu - Real estate trade	105.527	0.342969
Gansu - Leasing and commercial services	1869.35	0.467418
Gansu - Research and experimental development	1267.91	0.517963
Gansu - Management of water conservancy, environment and public establishments	1031.84	0.672142
Gansu - Residential services and other services	1390.82	0.517895
Gansu - Education	314.553	0.381709
Gansu - Sanitation and social welfare	179.868	0.334404
Gansu - Culture, sports and entertainment	903.267	0.437498
Gansu - Public management and social organizations	18.8933	0.273493
Qinghai - Agriculture	53222.7	0.407859
Qinghai - Forestry	2922.88	0.452954
Qinghai - Fishery	3189.11	8.89579
Qinghai - Rangeland-based livestock raising	4919.59	0.0341421
Qinghai - Confinement-based livestock raising	20007.5	7.89703
Qinghai - Pig raising	-9458.64	-0.293158
Qinghai - Poultry raising	429.161	0.085508
Qinghai - Hunting and capturing animals	-231.796	-0.646579
Qinghai - Other animal husbandry	-315.288	-0.293158
Qinghai - Agriculture, forestry, animal husbandry and fishery service	-7117.95	-0.496375
Qinghai - Coal mining and dressing	1609.46	0.230688
Qinghai - Petroleum and natural gas extraction	250.754	0.155315
Qinghai - Metal ores mining and dressing	599.338	0.249626
Qinghai - Nonmetal and other minerals mining	652.333	0.314985
Qinghai - Agricultural and sideline products processing	33182.5	0.177924
Qinghai - Food manufacturing	24992	0.467187
Qinghai - Beverage manufacturing	-8111.57	-0.0677017
Qinghai - Tobacco products manufacturing	0	0
Qinghai - Textile industry	5180.59	0.239183
Qinghai - Textile garments, footwear, caps, leather, etc.	399.548	0.1294
Qinghai - Timber processing and furniture manufacturing	2213.31	0.222776
Qinghai - Paper printing, cultural, educational and sports products	2256.46	0.142969
Qinghai - Petroleum processing, coking and nuclear fuel processing	1838.72	0.221917
Qinghai - Chemical raw materials and chemical products	14328.8	0.144579
Qinghai - Medicines	8820.24	0.542417
Qinghai - Chemical fibre	0	0
Qinghai - Rubber and Plastic	-480.784	-0.282698
Qinghai - Nonmetal mineral products	1264.12	0.192932
Qinghai - Smelting and pressing of metals	3469.16	0.200791
Qinghai - Metal products	357.784	0.215803
Qinghai - General equipment manufacturing	149.203	0.188154
Qinghai - Special equipment manufacturing	53.3147	0.203359
Qinghai - Transportation equipment manufacturing	96.9947	0.239357
Qinghai - Electrical machinery and equipment manufacturing	81.5685	0.215644
Qinghai - Electronic equipment manufacturing	16.1443	0.150569
Qinghai - Instrument and cultural office machinery manufacturing	27.8915	0.189804
Qinghai - Other manufacturing	131.709	0.150037
Qinghai - Waster and flotsam	58.2592	0.280339
Qinghai - Repair service for metal products, machinery and equipment	113.334	0.22916
Qinghai - Production and supply of electric and heat power	1834.04	0.200159
Qinghai - Production and supply of gas	24.0534	0.0970662
Qinghai - Production and supply of water	42.9023	0.124422
Qinghai - Construction	198.713	0.189912
Qinghai - Wholesale and retail	354.057	0.0710503
Qinghai - Transport and storage	8435.54	0.303526
Qinghai - Lodging	9332.26	0.13179
Qinghai - Catering	8596.99	0.645724
Qinghai - Information transfer and software	69.8806	0.116927
Qinghai - Banking	486.508	0.157388
Qinghai - Real estate trade	32.5984	0.0920747
Qinghai - Leasing and commercial services	636.862	0.190662
Qinghai - Research and experimental development	540.419	0.181525
Qinghai - Management of water conservancy, environment and public establishments	561.279	0.216915
Qinghai - Residential services and other services	655.797	0.227572
Qinghai - Education	100.893	0.141385
Qinghai - Sanitation and social welfare	134.81	0.197021
Qinghai - Culture, sports and entertainment	284.491	0.134235
Qinghai - Public management and social organizations	6.0764	0.091109
Ningxia - Agriculture	1343.11	0.289058
Ningxia - Forestry	-106.383	-0.322578
Ningxia - Fishery	68.7311	0.291773
Ningxia - Rangeland-based livestock raising	0	0
Ningxia - Confinement-based livestock raising	347.751	0.221162
Ningxia - Pig raising	-393.467	-0.612963
Ningxia - Poultry raising	-233.237	-0.557817
Ningxia - Hunting and capturing animals	0	0
Ningxia - Other animal husbandry	-63.0767	-0.823906
Ningxia - Agriculture, forestry, animal husbandry and fishery service	211.805	1.02759
Ningxia - Coal mining and dressing	416.682	0.252823
Ningxia - Petroleum and natural gas extraction	241.689	0.312044
Ningxia - Metal ores mining and dressing	-1.27927	-0.0227671
Ningxia - Nonmetal and other minerals mining	117.756	0.450839
Ningxia - Agricultural and sideline products processing	843.628	0.229082
Ningxia - Food manufacturing	1278.44	0.321145
Ningxia - Beverage manufacturing	-1315.78	-0.490239
Ningxia - Tobacco products manufacturing	243.534	0.72652
Ningxia - Textile industry	296.097	0.126181
Ningxia - Textile garments, footwear, caps, leather, etc.	16.3038	0.104217
Ningxia - Timber processing and furniture manufacturing	73.5583	0.175885
Ningxia - Paper printing, cultural, educational and sports products	129.259	0.0932334
Ningxia - Petroleum processing, coking and nuclear fuel processing	1263.36	0.389865
Ningxia - Chemical raw materials and chemical products	1296.49	0.250291
Ningxia - Medicines	-197.268	-0.218564
Ningxia - Chemical fibre	-29.8721	-1
Ningxia - Rubber and Plastic	-10.0342	-0.0176159
Ningxia - Nonmetal mineral products	353.463	0.224753
Ningxia - Smelting and pressing of metals	1245.58	0.266593
Ningxia - Metal products	61.5869	0.158068
Ningxia - General equipment manufacturing	20.2677	0.0771671
Ningxia - Special equipment manufacturing	13.3484	0.0795559
Ningxia - Transportation equipment manufacturing	7.88351	0.127879
Ningxia - Electrical machinery and equipment manufacturing	25.7056	0.140611
Ningxia - Electronic equipment manufacturing	4.71225	0.183523
Ningxia - Instrument and cultural office machinery manufacturing	9.19724	0.290302
Ningxia - Other manufacturing	-1.74776	-0.0716185
Ningxia - Waster and flotsam	52.6642	1.31383
Ningxia - Repair service for metal products, machinery and equipment	11.8887	0.144173
Ningxia - Production and supply of electric and heat power	723.275	0.255613
Ningxia - Production and supply of gas	6.40882	0.152666
Ningxia - Production and supply of water	4.84163	0.0665302
Ningxia - Construction	11.3042	0.0690858
Ningxia - Wholesale and retail	54.5155	0.0631329
Ningxia - Transport and storage	408.141	0.261127
Ningxia - Lodging	14.9077	0.00583639
Ningxia - Catering	750.808	0.804827
Ningxia - Information transfer and software	10.8946	0.0692912
Ningxia - Banking	69.1835	0.154193
Ningxia - Real estate trade	4.28992	0.0440718
Ningxia - Leasing and commercial services	108.833	0.191873
Ningxia - Research and experimental development	13.8682	0.0817196
Ningxia - Management of water conservancy, environment and public establishments	12.3264	0.104926
Ningxia - Residential services and other services	41.4993	0.151006
Ningxia - Education	13.3866	0.143811
Ningxia - Sanitation and social welfare	3.4043	0.0445914
Ningxia - Culture, sports and entertainment	44.511	0.128054
Ningxia - Public management and social organizations	0.601255	0.0678173
Xinjiang - Agriculture	50553.8	0.112811
Xinjiang - Forestry	1721.4	0.149585
Xinjiang - Fishery	2186.78	0.676134
Xinjiang - Rangeland-based livestock raising	21979	0.644449
Xinjiang - Confinement-based livestock raising	-2710.07	-0.0405498
Xinjiang - Pig raising	2627.68	0.16174
Xinjiang - Poultry raising	-5478.64	-0.284531
Xinjiang - Hunting and capturing animals	7136.83	0
Xinjiang - Other animal husbandry	-62.6213	-0.0396461
Xinjiang - Agriculture, forestry, animal husbandry and fishery service	-5693.21	-0.235071
Xinjiang - Coal mining and dressing	1380.31	0.133614
Xinjiang - Petroleum and natural gas extraction	446.786	0.0905679
Xinjiang - Metal ores mining and dressing	173.098	0.0620046
Xinjiang - Nonmetal and other minerals mining	671.221	0.25605
Xinjiang - Agricultural and sideline products processing	-1325.62	-0.00291456
Xinjiang - Food manufacturing	12431.5	0.066215
Xinjiang - Beverage manufacturing	-5331.18	-0.0432168
Xinjiang - Tobacco products manufacturing	-11658.7	-0.210958
Xinjiang - Textile industry	6709.05	0.0678206
Xinjiang - Textile garments, footwear, caps, leather, etc.	232.279	0.0365192
Xinjiang - Timber processing and furniture manufacturing	1382.86	0.0438498
Xinjiang - Paper printing, cultural, educational and sports products	1338.15	0.0478126
Xinjiang - Petroleum processing, coking and nuclear fuel processing	-1257.45	-0.0894741
Xinjiang - Chemical raw materials and chemical products	17720.3	0.289917
Xinjiang - Medicines	-531.236	-0.131607
Xinjiang - Chemical fibre	611.483	0.0752743
Xinjiang - Rubber and Plastic	-15445.2	-0.516989
Xinjiang - Nonmetal mineral products	597.907	0.0533606
Xinjiang - Smelting and pressing of metals	-991.828	-0.0684852
Xinjiang - Metal products	3.93311	0.0018044
Xinjiang - General equipment manufacturing	-52.8064	-0.0542112
Xinjiang - Special equipment manufacturing	-63.8983	-0.0659105
Xinjiang - Transportation equipment manufacturing	-320.388	-0.355671
Xinjiang - Electrical machinery and equipment manufacturing	16.0535	0.0140978
Xinjiang - Electronic equipment manufacturing	-17.667	-0.0860994
Xinjiang - Instrument and cultural office machinery manufacturing	53.5983	0.184667
Xinjiang - Other manufacturing	-372.16	-0.335871
Xinjiang - Waster and flotsam	75.9064	0.222757
Xinjiang - Repair service for metal products, machinery and equipment	-427.54	-0.289978
Xinjiang - Production and supply of electric and heat power	1506.38	0.0796513
Xinjiang - Production and supply of gas	-84.8539	-0.222443
Xinjiang - Production and supply of water	-20.4535	-0.0264922
Xinjiang - Construction	-80.2123	-0.0593489
Xinjiang - Wholesale and retail	142.596	0.013861
Xinjiang - Transport and storage	6010.52	0.151001
Xinjiang - Lodging	4576.8	0.0526781
Xinjiang - Catering	5394.94	0.288959
Xinjiang - Information transfer and software	-19.0568	-0.013682
Xinjiang - Banking	506.781	0.0818176
Xinjiang - Real estate trade	24.1356	0.0281914
Xinjiang - Leasing and commercial services	745.367	0.091647
Xinjiang - Research and experimental development	42.4907	0.00796249
Xinjiang - Management of water conservancy, environment and public establishments	543.825	0.102936
Xinjiang - Residential services and other services	401.358	0.0681337
Xinjiang - Education	110.101	0.0650162
Xinjiang - Sanitation and social welfare	-49.0493	-0.0419201
Xinjiang - Culture, sports and entertainment	178.396	0.0379542
Xinjiang - Public management and social organizations	-2.7975	-0.0205011

## Sheet: Table S8
Table S6. The top 3000 intersectoral transactions for embodied forage-livestock conflicts in China in 2015
No.	Upstream sectors	Downstream sectors	Edge centrality (Mt - forage-livestock conflicts)
1	Inner Mongolia - Rangeland-based livestock raising (17)	Inner Mongolia - Agricultural and sideline products processing (1)	3.5345
2	Inner Mongolia - Rangeland-based livestock raising (17)	Inner Mongolia - Food manufacturing (4)	1.4896
3	Inner Mongolia - Rangeland-based livestock raising (17)	Inner Mongolia - Agriculture (3)	1.3599
4	Xinjiang - Rangeland-based livestock raising (132)	Xinjiang - Agricultural and sideline products processing (11)	0.96661
5	Xinjiang - Rangeland-based livestock raising (132)	Xinjiang - Agriculture (8)	0.91381
6	Sichuan - Rangeland-based livestock raising (431)	Sichuan - Agricultural and sideline products processing (6)	0.83132
7	Sichuan - Rangeland-based livestock raising (431)	Sichuan - Beverage manufacturing (9)	0.79206
8	Gansu - Rangeland-based livestock raising (370)	Gansu - Agriculture (14)	0.685
9	Sichuan - Rangeland-based livestock raising (431)	Sichuan - Agriculture (10)	0.66343
10	Inner Mongolia - Rangeland-based livestock raising (17)	Inner Mongolia - Beverage manufacturing (15)	0.63424
11	Qinghai - Rangeland-based livestock raising (45)	Qinghai - Agricultural and sideline products processing (23)	0.55168
12	Inner Mongolia - Rangeland-based livestock raising (17)	Inner Mongolia - Rangeland-based livestock raising (17)	0.47399
13	Xinjiang - Rangeland-based livestock raising (132)	Xinjiang - Food manufacturing (26)	0.42666
14	Qinghai - Rangeland-based livestock raising (45)	Qinghai - Agriculture (35)	0.41989
15	Inner Mongolia - Rangeland-based livestock raising (17)	Shandong - Agricultural and sideline products processing (2)	0.40617
16	Inner Mongolia - Rangeland-based livestock raising (17)	Inner Mongolia - Confinement-based livestock raising (19)	0.40614
17	Gansu - Rangeland-based livestock raising (370)	Gansu - Agricultural and sideline products processing (30)	0.3987
18	Inner Mongolia - Rangeland-based livestock raising (17)	Inner Mongolia - Lodging (22)	0.3937
19	Qinghai - Rangeland-based livestock raising (45)	Qinghai - Rangeland-based livestock raising (45)	0.34057
20	Sichuan - Rangeland-based livestock raising (431)	Sichuan - Food manufacturing (37)	0.29682
21	Inner Mongolia - Rangeland-based livestock raising (17)	Inner Mongolia - Catering (39)	0.29004
22	Qinghai - Rangeland-based livestock raising (45)	Qinghai - Beverage manufacturing (60)	0.28051
23	Jiangsu - Textile industry (5)	Jiangsu - Textile industry (5)	0.27441
24	Sichuan - Rangeland-based livestock raising (431)	Sichuan - Pig raising (31)	0.26239
25	Inner Mongolia - Agricultural and sideline products processing (1)	Inner Mongolia - Agricultural and sideline products processing (1)	0.26079
26	Tibet - Rangeland-based livestock raising (78)	Shandong - Agricultural and sideline products processing (2)	0.25429
27	Xinjiang - Rangeland-based livestock raising (132)	Xinjiang - Beverage manufacturing (53)	0.25157
28	Tibet - Rangeland-based livestock raising (78)	Tibet - Agriculture (50)	0.24668
29	Inner Mongolia - Rangeland-based livestock raising (17)	Inner Mongolia - Textile industry (84)	0.21508
30	Shandong - Textile industry (7)	Shandong - Textile industry (7)	0.21367
31	Inner Mongolia - Rangeland-based livestock raising (17)	Inner Mongolia - Timber processing and furniture manufacturing (55)	0.20661
32	Qinghai - Rangeland-based livestock raising (45)	Qinghai - Lodging (91)	0.20639
33	Qinghai - Rangeland-based livestock raising (45)	Qinghai - Food manufacturing (95)	0.1971
34	Shandong - Agricultural and sideline products processing (2)	Shandong - Agricultural and sideline products processing (2)	0.1939
35	Xinjiang - Rangeland-based livestock raising (132)	Shandong - Agricultural and sideline products processing (2)	0.1918
36	Inner Mongolia - Agriculture (3)	Inner Mongolia - Agricultural and sideline products processing (1)	0.18301
37	Sichuan - Rangeland-based livestock raising (431)	Sichuan - Textile industry (40)	0.18088
38	Xinjiang - Rangeland-based livestock raising (132)	Xinjiang - Textile industry (68)	0.17817
39	Tibet - Rangeland-based livestock raising (78)	Tibet - Rangeland-based livestock raising (78)	0.1779
40	Inner Mongolia - Rangeland-based livestock raising (17)	Inner Mongolia - Chemical raw materials and chemical products (29)	0.1731
41	Sichuan - Rangeland-based livestock raising (431)	Sichuan - Timber processing and furniture manufacturing (42)	0.16584
42	Xinjiang - Rangeland-based livestock raising (132)	Xinjiang - Lodging (76)	0.16328
43	Gansu - Rangeland-based livestock raising (370)	Gansu - Tobacco products manufacturing (97)	0.16133
44	Sichuan - Rangeland-based livestock raising (431)	Sichuan - Catering (54)	0.15982
45	Qinghai - Rangeland-based livestock raising (45)	Shandong - Agricultural and sideline products processing (2)	0.15941
46	Gansu - Rangeland-based livestock raising (370)	Shandong - Agricultural and sideline products processing (2)	0.15228
47	Sichuan - Rangeland-based livestock raising (431)	Sichuan - Lodging (62)	0.14884
48	Inner Mongolia - Rangeland-based livestock raising (17)	Jiangsu - Agricultural and sideline products processing (12)	0.14643
49	Sichuan - Rangeland-based livestock raising (431)	Sichuan - Poultry raising (69)	0.14548
50	Gansu - Rangeland-based livestock raising (370)	Gansu - Beverage manufacturing (108)	0.14526
51	Inner Mongolia - Agricultural and sideline products processing (1)	Inner Mongolia - Lodging (22)	0.14459
52	Inner Mongolia - Rangeland-based livestock raising (17)	Jiangsu - Textile industry (5)	0.13942
53	Inner Mongolia - Rangeland-based livestock raising (17)	Inner Mongolia - Pig raising (92)	0.13481
54	Zhejiang - Textile industry (13)	Zhejiang - Textile industry (13)	0.13292
55	Inner Mongolia - Rangeland-based livestock raising (17)	Inner Mongolia - Transport and storage (51)	0.13166
56	Inner Mongolia - Agricultural and sideline products processing (1)	Inner Mongolia - Agriculture (3)	0.12918
57	Tibet - Rangeland-based livestock raising (78)	Tibet - Beverage manufacturing (216)	0.12227
58	Xinjiang - Rangeland-based livestock raising (132)	Xinjiang - Confinement-based livestock raising (115)	0.1175
59	Sichuan - Rangeland-based livestock raising (431)	Shandong - Agricultural and sideline products processing (2)	0.11086
60	Inner Mongolia - Food manufacturing (4)	Inner Mongolia - Agricultural and sideline products processing (1)	0.10991
61	Inner Mongolia - Agricultural and sideline products processing (1)	Inner Mongolia - Food manufacturing (4)	0.10991
62	Inner Mongolia - Rangeland-based livestock raising (17)	Shandong - Textile industry (7)	0.10671
63	Inner Mongolia - Agricultural and sideline products processing (1)	Inner Mongolia - Catering (39)	0.10652
64	Xinjiang - Rangeland-based livestock raising (132)	Xinjiang - Rangeland-based livestock raising (132)	0.10277
65	Inner Mongolia - Rangeland-based livestock raising (17)	Inner Mongolia - Construction (795)	0.10229
66	Jiangsu - Textile industry (5)	Jiangsu - Textile garments, footwear, caps, leather, etc. (59)	0.097349
67	Inner Mongolia - Rangeland-based livestock raising (17)	Inner Mongolia - Tobacco products manufacturing (157)	0.097322
68	Qinghai - Rangeland-based livestock raising (45)	Qinghai - Chemical raw materials and chemical products (56)	0.096928
69	Tibet - Rangeland-based livestock raising (78)	Jiangsu - Agricultural and sideline products processing (12)	0.095512
70	Inner Mongolia - Rangeland-based livestock raising (17)	Inner Mongolia - Forestry (130)	0.095309
71	Inner Mongolia - Rangeland-based livestock raising (17)	Anhui - Agricultural and sideline products processing (18)	0.095247
72	Inner Mongolia - Rangeland-based livestock raising (17)	Inner Mongolia - Poultry raising (135)	0.094542
73	Xinjiang - Rangeland-based livestock raising (132)	Xinjiang - Tobacco products manufacturing (179)	0.092945
74	Tibet - Rangeland-based livestock raising (78)	Jiangsu - Textile industry (5)	0.091656
75	Gansu - Rangeland-based livestock raising (370)	Gansu - Lodging (144)	0.088231
76	Tibet - Rangeland-based livestock raising (78)	Tibet - Lodging (271)	0.088067
77	Gansu - Rangeland-based livestock raising (370)	Gansu - Agriculture, forestry, animal husbandry and fishery service (156)	0.087177
78	Inner Mongolia - Rangeland-based livestock raising (17)	Shandong - Food manufacturing (24)	0.085872
79	Sichuan - Rangeland-based livestock raising (431)	Sichuan - Textile garments, footwear, caps, leather, etc. (104)	0.084131
80	Inner Mongolia - Rangeland-based livestock raising (17)	Shandong - Agriculture (16)	0.082591
81	Tibet - Rangeland-based livestock raising (78)	Tibet - Confinement-based livestock raising (186)	0.081477
82	Inner Mongolia - Rangeland-based livestock raising (17)	Hebei - Agricultural and sideline products processing (34)	0.080478
83	Gansu - Rangeland-based livestock raising (370)	Gansu - Food manufacturing (201)	0.078013
84	Inner Mongolia - Agriculture (3)	Inner Mongolia - Food manufacturing (4)	0.077128
85	Sichuan - Rangeland-based livestock raising (431)	Sichuan - Tobacco products manufacturing (162)	0.077096
86	Xinjiang - Agriculture (8)	Xinjiang - Agricultural and sideline products processing (11)	0.076424
87	Guangdong - Textile industry (20)	Guangdong - Textile industry (20)	0.074812
88	Inner Mongolia - Rangeland-based livestock raising (17)	Shanghai - Tobacco products manufacturing (43)	0.073435
89	Inner Mongolia - Rangeland-based livestock raising (17)	Liaoning - Agricultural and sideline products processing (36)	0.073406
90	Shandong - Agriculture (16)	Shandong - Agricultural and sideline products processing (2)	0.072703
91	Xinjiang - Agriculture (8)	Xinjiang - Agriculture (8)	0.072249
92	Inner Mongolia - Rangeland-based livestock raising (17)	Henan - Agricultural and sideline products processing (38)	0.072189
93	Inner Mongolia - Agriculture (3)	Inner Mongolia - Agriculture (3)	0.070414
94	Xinjiang - Rangeland-based livestock raising (132)	Jiangsu - Agricultural and sideline products processing (12)	0.069944
95	Sichuan - Agriculture (10)	Sichuan - Agricultural and sideline products processing (6)	0.068456
96	Shandong - Agricultural and sideline products processing (2)	Shandong - Agriculture (16)	0.067448
97	Tibet - Rangeland-based livestock raising (78)	Shandong - Textile industry (7)	0.067054
98	Xinjiang - Rangeland-based livestock raising (132)	Jiangsu - Textile industry (5)	0.066716
99	Shandong - Textile industry (7)	Shandong - Textile garments, footwear, caps, leather, etc. (160)	0.06658
100	Xinjiang - Rangeland-based livestock raising (132)	Xinjiang - Chemical raw materials and chemical products (94)	0.06657
101	Qinghai - Rangeland-based livestock raising (45)	Qinghai - Textile industry (276)	0.065679
102	Sichuan - Rangeland-based livestock raising (431)	Sichuan - Chemical raw materials and chemical products (57)	0.06565
103	Sichuan - Agriculture (10)	Sichuan - Beverage manufacturing (9)	0.065223
104	Inner Mongolia - Rangeland-based livestock raising (17)	Inner Mongolia - Paper printing, cultural, educational and sports products (189)	0.064888
105	Jiangsu - Agricultural and sideline products processing (12)	Jiangsu - Agricultural and sideline products processing (12)	0.064776
106	Gansu - Agriculture (14)	Gansu - Agriculture (14)	0.06429
107	Shandong - Timber processing and furniture manufacturing (32)	Shandong - Timber processing and furniture manufacturing (32)	0.063442
108	Sichuan - Textile industry (40)	Sichuan - Textile garments, footwear, caps, leather, etc. (104)	0.063119
109	Inner Mongolia - Rangeland-based livestock raising (17)	Hubei - Agricultural and sideline products processing (41)	0.063088
110	Inner Mongolia - Rangeland-based livestock raising (17)	Hebei - Agriculture (27)	0.062924
111	Sichuan - Rangeland-based livestock raising (431)	Sichuan - Paper printing, cultural, educational and sports products (103)	0.062323
112	Inner Mongolia - Rangeland-based livestock raising (17)	Guangdong - Textile industry (20)	0.06232
113	Xinjiang - Rangeland-based livestock raising (132)	Xinjiang - Timber processing and furniture manufacturing (232)	0.062191
114	Inner Mongolia - Food manufacturing (4)	Inner Mongolia - Lodging (22)	0.060935
115	Inner Mongolia - Rangeland-based livestock raising (17)	Guangdong - Agricultural and sideline products processing (44)	0.060753
116	Inner Mongolia - Rangeland-based livestock raising (17)	Henan - Agriculture (25)	0.059897
117	Tibet - Rangeland-based livestock raising (78)	Anhui - Agricultural and sideline products processing (18)	0.059379
118	Xinjiang - Rangeland-based livestock raising (132)	Xinjiang - Transport and storage (168)	0.05763
119	Qinghai - Rangeland-based livestock raising (45)	Jiangsu - Agricultural and sideline products processing (12)	0.057185
120	Qinghai - Rangeland-based livestock raising (45)	Qinghai - Catering (332)	0.056425
121	Gansu - Rangeland-based livestock raising (370)	Jiangsu - Agricultural and sideline products processing (12)	0.056361
122	Sichuan - Rangeland-based livestock raising (431)	Sichuan - Construction (770)	0.055815
123	Gansu - Rangeland-based livestock raising (370)	Gansu - Confinement-based livestock raising (248)	0.054688
124	Inner Mongolia - Confinement-based livestock raising (19)	Inner Mongolia - Agricultural and sideline products processing (1)	0.054654
125	Sichuan - Agriculture (10)	Sichuan - Agriculture (10)	0.054631
126	Qinghai - Rangeland-based livestock raising (45)	Jiangsu - Textile industry (5)	0.054628
127	Inner Mongolia - Food manufacturing (4)	Inner Mongolia - Agriculture (3)	0.054442
128	Xinjiang - Agricultural and sideline products processing (11)	Xinjiang - Lodging (76)	0.054439
129	Tibet - Rangeland-based livestock raising (78)	Shandong - Food manufacturing (24)	0.053762
130	Gansu - Rangeland-based livestock raising (370)	Jiangsu - Textile industry (5)	0.053734
131	Gansu - Rangeland-based livestock raising (370)	Gansu - Pig raising (252)	0.053105
132	Zhejiang - Textile industry (13)	Zhejiang - Textile garments, footwear, caps, leather, etc. (88)	0.052339
133	Qinghai - Rangeland-based livestock raising (45)	Qinghai - Pig raising (323)	0.052124
134	Sichuan - Agricultural and sideline products processing (6)	Sichuan - Agricultural and sideline products processing (6)	0.05203
135	Tibet - Rangeland-based livestock raising (78)	Shandong - Agriculture (16)	0.051837
136	Qinghai - Rangeland-based livestock raising (45)	Qinghai - Confinement-based livestock raising (326)	0.051518
137	Tibet - Rangeland-based livestock raising (78)	Hebei - Agricultural and sideline products processing (34)	0.050558
138	Xinjiang - Rangeland-based livestock raising (132)	Shandong - Textile industry (7)	0.050503
139	Qinghai - Rangeland-based livestock raising (45)	Qinghai - Transport and storage (208)	0.050415
140	Tibet - Rangeland-based livestock raising (78)	Tibet - Textile industry (514)	0.049688
141	Sichuan - Beverage manufacturing (9)	Sichuan - Agricultural and sideline products processing (6)	0.049573
142	Sichuan - Agricultural and sideline products processing (6)	Sichuan - Beverage manufacturing (9)	0.049573
143	Xinjiang - Agricultural and sideline products processing (11)	Xinjiang - Agriculture (8)	0.049263
144	Jiangsu - Textile industry (5)	Zhejiang - Textile industry (13)	0.049252
145	Gansu - Rangeland-based livestock raising (370)	Gansu - Catering (254)	0.049066
146	Sichuan - Timber processing and furniture manufacturing (42)	Sichuan - Timber processing and furniture manufacturing (42)	0.04893
147	Inner Mongolia - Rangeland-based livestock raising (17)	Shandong - Timber processing and furniture manufacturing (32)	0.048148
148	Xinjiang - Agricultural and sideline products processing (11)	Xinjiang - Agricultural and sideline products processing (11)	0.0478
149	Inner Mongolia - Rangeland-based livestock raising (17)	Shandong - Beverage manufacturing (58)	0.047446
150	Sichuan - Agricultural and sideline products processing (6)	Sichuan - Catering (54)	0.047395
151	Sichuan - Beverage manufacturing (9)	Sichuan - Beverage manufacturing (9)	0.047232
152	Tibet - Rangeland-based livestock raising (78)	Henan - Agricultural and sideline products processing (38)	0.047056
153	Inner Mongolia - Beverage manufacturing (15)	Inner Mongolia - Agricultural and sideline products processing (1)	0.046798
154	Inner Mongolia - Agricultural and sideline products processing (1)	Inner Mongolia - Beverage manufacturing (15)	0.046798
155	Sichuan - Agricultural and sideline products processing (6)	Sichuan - Agriculture (10)	0.046355
156	Tibet - Rangeland-based livestock raising (78)	Liaoning - Agricultural and sideline products processing (36)	0.046347
157	Inner Mongolia - Food manufacturing (4)	Inner Mongolia - Food manufacturing (4)	0.046321
158	Shandong - Agricultural and sideline products processing (2)	Shandong - Lodging (109)	0.045984
159	Tibet - Rangeland-based livestock raising (78)	Shanghai - Tobacco products manufacturing (43)	0.045282
160	Sichuan - Beverage manufacturing (9)	Sichuan - Catering (54)	0.045157
161	Sichuan - Rangeland-based livestock raising (431)	Sichuan - Confinement-based livestock raising (233)	0.045063
162	Inner Mongolia - Agricultural and sideline products processing (1)	Inner Mongolia - Rangeland-based livestock raising (17)	0.045024
163	Xinjiang - Rangeland-based livestock raising (132)	Anhui - Agricultural and sideline products processing (18)	0.045001
164	Inner Mongolia - Food manufacturing (4)	Inner Mongolia - Catering (39)	0.044891
165	Inner Mongolia - Rangeland-based livestock raising (17)	Zhejiang - Textile industry (13)	0.044498
166	Sichuan - Beverage manufacturing (9)	Sichuan - Agriculture (10)	0.044166
167	Sichuan - Agricultural and sideline products processing (6)	Sichuan - Lodging (62)	0.044138
168	Guangdong - Paper printing, cultural, educational and sports products (21)	Guangdong - Paper printing, cultural, educational and sports products (21)	0.043915
169	Inner Mongolia - Rangeland-based livestock raising (17)	Shanghai - Food manufacturing (75)	0.043895
170	Inner Mongolia - Rangeland-based livestock raising (17)	Inner Mongolia - Management of water conservancy, environment and public establishments (511)	0.043845
171	Xinjiang - Rangeland-based livestock raising (132)	Xinjiang - Catering (307)	0.042964
172	Sichuan - Rangeland-based livestock raising (431)	Sichuan - Transport and storage (122)	0.042894
173	Sichuan - Rangeland-based livestock raising (431)	Jiangsu - Agricultural and sideline products processing (12)	0.042362
174	Sichuan - Beverage manufacturing (9)	Sichuan - Lodging (62)	0.042054
175	Qinghai - Rangeland-based livestock raising (45)	Shandong - Textile industry (7)	0.042014
176	Sichuan - Rangeland-based livestock raising (431)	Sichuan - Fishery (250)	0.041868
177	Shandong - Food manufacturing (24)	Shandong - Agricultural and sideline products processing (2)	0.040994
178	Shandong - Agricultural and sideline products processing (2)	Shandong - Food manufacturing (24)	0.040994
179	Sichuan - Rangeland-based livestock raising (431)	Sichuan - Forestry (255)	0.040934
180	Gansu - Rangeland-based livestock raising (370)	Gansu - Textile industry (420)	0.04072
181	Sichuan - Rangeland-based livestock raising (431)	Jiangsu - Textile industry (5)	0.040716
182	Tibet - Rangeland-based livestock raising (78)	Guangdong - Textile industry (20)	0.040699
183	Guangdong - Textile industry (20)	Guangdong - Textile garments, footwear, caps, leather, etc. (46)	0.040602
184	Xinjiang - Rangeland-based livestock raising (132)	Shandong - Food manufacturing (24)	0.04055
185	Inner Mongolia - Rangeland-based livestock raising (17)	Inner Mongolia - Agriculture, forestry, animal husbandry and fishery service (310)	0.040463
186	Inner Mongolia - Rangeland-based livestock raising (17)	Inner Mongolia - Textile garments, footwear, caps, leather, etc. (541)	0.04032
187	Gansu - Rangeland-based livestock raising (370)	Shandong - Textile industry (7)	0.040251
188	Hebei - Textile industry (48)	Hebei - Textile industry (48)	0.040157
189	Inner Mongolia - Rangeland-based livestock raising (17)	Inner Mongolia - Medicines (175)	0.039993
190	Inner Mongolia - Rangeland-based livestock raising (17)	Heilongjiang - Agricultural and sideline products processing (67)	0.039609
191	Tibet - Rangeland-based livestock raising (78)	Hebei - Agriculture (27)	0.039593
192	Tibet - Rangeland-based livestock raising (78)	Hubei - Agricultural and sideline products processing (41)	0.03955
193	Tibet - Rangeland-based livestock raising (78)	Guangdong - Agricultural and sideline products processing (44)	0.039451
194	Xinjiang - Rangeland-based livestock raising (132)	Shandong - Agriculture (16)	0.038983
195	Inner Mongolia - Rangeland-based livestock raising (17)	Guangdong - Paper printing, cultural, educational and sports products (21)	0.038771
196	Inner Mongolia - Agricultural and sideline products processing (1)	Inner Mongolia - Confinement-based livestock raising (19)	0.038579
197	Xinjiang - Rangeland-based livestock raising (132)	Xinjiang - Paper printing, cultural, educational and sports products (259)	0.038568
198	Tibet - Rangeland-based livestock raising (78)	Henan - Agriculture (25)	0.038268
199	Tibet - Rangeland-based livestock raising (78)	Tibet - Timber processing and furniture manufacturing (441)	0.038015
200	Inner Mongolia - Rangeland-based livestock raising (17)	Hebei - Food manufacturing (83)	0.037761
201	Xinjiang - Rangeland-based livestock raising (132)	Hebei - Agricultural and sideline products processing (34)	0.037595
202	Gansu - Agriculture (14)	Gansu - Agricultural and sideline products processing (30)	0.037419
203	Shandong - Agricultural and sideline products processing (2)	Shandong - Catering (133)	0.037403
204	Inner Mongolia - Rangeland-based livestock raising (17)	Anhui - Agriculture (49)	0.037246
205	Inner Mongolia - Rangeland-based livestock raising (17)	Hebei - Textile industry (48)	0.036982
206	Guangdong - Textile garments, footwear, caps, leather, etc. (46)	Guangdong - Textile garments, footwear, caps, leather, etc. (46)	0.036907
207	Qinghai - Rangeland-based livestock raising (45)	Anhui - Agricultural and sideline products processing (18)	0.036819
208	Gansu - Rangeland-based livestock raising (370)	Anhui - Agricultural and sideline products processing (18)	0.036246
209	Inner Mongolia - Rangeland-based livestock raising (17)	Guangdong - Food manufacturing (79)	0.035416
210	Inner Mongolia - Rangeland-based livestock raising (17)	Jilin - Agricultural and sideline products processing (81)	0.035137
211	Xinjiang - Rangeland-based livestock raising (132)	Liaoning - Agricultural and sideline products processing (36)	0.034984
212	Xinjiang - Rangeland-based livestock raising (132)	Shanghai - Tobacco products manufacturing (43)	0.034785
213	Inner Mongolia - Rangeland-based livestock raising (17)	Henan - Food manufacturing (89)	0.034621
214	Xinjiang - Rangeland-based livestock raising (132)	Xinjiang - Pig raising (376)	0.034586
215	Xinjiang - Rangeland-based livestock raising (132)	Henan - Agricultural and sideline products processing (38)	0.034561
216	Inner Mongolia - Rangeland-based livestock raising (17)	Jiangsu - Beverage manufacturing (71)	0.034282
217	Inner Mongolia - Rangeland-based livestock raising (17)	Shaanxi - Agriculture (63)	0.034264
218	Gansu - Rangeland-based livestock raising (370)	Gansu - Rangeland-based livestock raising (370)	0.034075
219	Xinjiang - Rangeland-based livestock raising (132)	Xinjiang - Agriculture, forestry, animal husbandry and fishery service (379)	0.033948
220	Xinjiang - Agriculture (8)	Xinjiang - Food manufacturing (26)	0.033733
221	Qinghai - Rangeland-based livestock raising (45)	Shandong - Food manufacturing (24)	0.033701
222	Qinghai - Rangeland-based livestock raising (45)	Qinghai - Construction (1234)	0.033418
223	Inner Mongolia - Agriculture (3)	Inner Mongolia - Beverage manufacturing (15)	0.03284
224	Qinghai - Rangeland-based livestock raising (45)	Shandong - Agriculture (16)	0.032739
225	Tibet - Rangeland-based livestock raising (78)	Tibet - Food manufacturing (603)	0.032473
226	Inner Mongolia - Rangeland-based livestock raising (17)	Shaanxi - Agricultural and sideline products processing (96)	0.032458
227	Gansu - Rangeland-based livestock raising (370)	Shandong - Food manufacturing (24)	0.032195
228	Jiangsu - Chemical raw materials and chemical products (28)	Jiangsu - Chemical raw materials and chemical products (28)	0.031892
229	Inner Mongolia - Rangeland-based livestock raising (17)	Guangxi - Agricultural and sideline products processing (86)	0.03127
230	Inner Mongolia - Rangeland-based livestock raising (17)	Inner Mongolia - Residential services and other services (324)	0.031231
231	Sichuan - Rangeland-based livestock raising (431)	Sichuan - Medicines (142)	0.031211
232	Inner Mongolia - Rangeland-based livestock raising (17)	Shanghai - Textile industry (102)	0.031127
233	Qinghai - Rangeland-based livestock raising (45)	Hebei - Agricultural and sideline products processing (34)	0.031006
234	Shandong - Chemical raw materials and chemical products (33)	Shandong - Chemical raw materials and chemical products (33)	0.030984
235	Inner Mongolia - Rangeland-based livestock raising (17)	Yunnan - Tobacco products manufacturing (80)	0.030954
236	Tibet - Rangeland-based livestock raising (78)	Zhejiang - Textile industry (13)	0.030876
237	Jiangsu - Timber processing and furniture manufacturing (61)	Jiangsu - Timber processing and furniture manufacturing (61)	0.030872
238	Gansu - Rangeland-based livestock raising (370)	Shandong - Agriculture (16)	0.030252
239	Gansu - Rangeland-based livestock raising (370)	Hebei - Agricultural and sideline products processing (34)	0.030087
240	Sichuan - Textile industry (40)	Sichuan - Textile industry (40)	0.030054
241	Inner Mongolia - Rangeland-based livestock raising (17)	Jiangsu - Food manufacturing (85)	0.030021
242	Henan - Agriculture (25)	Henan - Agricultural and sideline products processing (38)	0.030008
243	Xinjiang - Rangeland-based livestock raising (132)	Hubei - Agricultural and sideline products processing (41)	0.029957
244	Tibet - Rangeland-based livestock raising (78)	Shandong - Timber processing and furniture manufacturing (32)	0.029842
245	Tibet - Rangeland-based livestock raising (78)	Shandong - Beverage manufacturing (58)	0.029704
246	Xinjiang - Rangeland-based livestock raising (132)	Guangdong - Textile industry (20)	0.029615
247	Inner Mongolia - Rangeland-based livestock raising (17)	Inner Mongolia - Fishery (404)	0.029532
248	Xinjiang - Rangeland-based livestock raising (132)	Hebei - Agriculture (27)	0.029432
249	Sichuan - Rangeland-based livestock raising (431)	Shandong - Textile industry (7)	0.029103
250	Inner Mongolia - Rangeland-based livestock raising (17)	Fujian - Agricultural and sideline products processing (52)	0.02909
251	Inner Mongolia - Rangeland-based livestock raising (17)	Hubei - Agriculture (74)	0.028963
252	Xinjiang - Rangeland-based livestock raising (132)	Guangdong - Agricultural and sideline products processing (44)	0.02882
253	Inner Mongolia - Rangeland-based livestock raising (17)	Shanxi - Agricultural and sideline products processing (118)	0.028744
254	Qinghai - Rangeland-based livestock raising (45)	Shanghai - Tobacco products manufacturing (43)	0.028654
255	Liaoning - Agricultural and sideline products processing (36)	Liaoning - Agricultural and sideline products processing (36)	0.028603
256	Hubei - Textile industry (72)	Hubei - Textile industry (72)	0.028582
257	Yunnan - Rangeland-based livestock raising (1656)	Yunnan - Tobacco products manufacturing (80)	0.028506
258	Qinghai - Rangeland-based livestock raising (45)	Qinghai - Timber processing and furniture manufacturing (518)	0.028499
259	Xinjiang - Rangeland-based livestock raising (132)	Henan - Agriculture (25)	0.028481
260	Anhui - Agricultural and sideline products processing (18)	Anhui - Agricultural and sideline products processing (18)	0.028375
261	Qinghai - Rangeland-based livestock raising (45)	Qinghai - Paper printing, cultural, educational and sports products (391)	0.028338
262	Jiangsu - Agricultural and sideline products processing (12)	Jiangsu - Catering (119)	0.028318
263	Gansu - Rangeland-based livestock raising (370)	Liaoning - Agricultural and sideline products processing (36)	0.028232
264	Qinghai - Rangeland-based livestock raising (45)	Liaoning - Agricultural and sideline products processing (36)	0.02822
265	Inner Mongolia - Rangeland-based livestock raising (17)	Tianjin - Food manufacturing (116)	0.027946
266	Gansu - Rangeland-based livestock raising (370)	Shanghai - Tobacco products manufacturing (43)	0.027917
267	Inner Mongolia - Lodging (22)	Inner Mongolia - Public management and social organizations (1512)	0.027819
268	Inner Mongolia - Rangeland-based livestock raising (17)	Inner Mongolia - Coal mining and dressing (153)	0.027793
269	Qinghai - Rangeland-based livestock raising (45)	Henan - Agricultural and sideline products processing (38)	0.027716
270	Gansu - Rangeland-based livestock raising (370)	Gansu - Timber processing and furniture manufacturing (437)	0.027611
271	Jiangsu - Textile garments, footwear, caps, leather, etc. (59)	Jiangsu - Textile garments, footwear, caps, leather, etc. (59)	0.027338
272	Gansu - Rangeland-based livestock raising (370)	Henan - Agricultural and sideline products processing (38)	0.027327
273	Sichuan - Pig raising (31)	Sichuan - Agricultural and sideline products processing (6)	0.027074
274	Tibet - Rangeland-based livestock raising (78)	Shanghai - Food manufacturing (75)	0.027067
275	Shandong - Textile industry (7)	Zhejiang - Textile industry (13)	0.026822
276	Gansu - Rangeland-based livestock raising (370)	Gansu - Transport and storage (286)	0.026668
277	Sichuan - Rangeland-based livestock raising (431)	Sichuan - Other animal husbandry (372)	0.026295
278	Xinjiang - Rangeland-based livestock raising (132)	Xinjiang - Construction (1229)	0.026143
279	Sichuan - Rangeland-based livestock raising (431)	Anhui - Agricultural and sideline products processing (18)	0.02608
280	Tibet - Rangeland-based livestock raising (78)	Heilongjiang - Agricultural and sideline products processing (67)	0.02599
281	Inner Mongolia - Beverage manufacturing (15)	Inner Mongolia - Lodging (22)	0.025945
282	Inner Mongolia - Rangeland-based livestock raising (17)	Guangdong - Timber processing and furniture manufacturing (73)	0.025869
283	Sichuan - Pig raising (31)	Sichuan - Beverage manufacturing (9)	0.025796
284	Inner Mongolia - Rangeland-based livestock raising (17)	Jiangxi - Agricultural and sideline products processing (99)	0.025751
285	Hebei - Agriculture (27)	Hebei - Agricultural and sideline products processing (34)	0.025694
286	Shandong - Agriculture (16)	Shandong - Agriculture (16)	0.025628
287	Inner Mongolia - Rangeland-based livestock raising (17)	Shandong - Fishery (82)	0.025543
288	Guangdong - Timber processing and furniture manufacturing (73)	Guangdong - Timber processing and furniture manufacturing (73)	0.025514
289	Qinghai - Agricultural and sideline products processing (23)	Qinghai - Lodging (91)	0.025487
290	Tibet - Rangeland-based livestock raising (78)	Guangdong - Paper printing, cultural, educational and sports products (21)	0.025256
291	Inner Mongolia - Rangeland-based livestock raising (17)	Jiangsu - Timber processing and furniture manufacturing (61)	0.02525
292	Xinjiang - Rangeland-based livestock raising (132)	Xinjiang - Poultry raising (473)	0.025244
293	Inner Mongolia - Rangeland-based livestock raising (17)	Beijing - Agricultural and sideline products processing (136)	0.02499
294	Inner Mongolia - Rangeland-based livestock raising (17)	Hunan - Agricultural and sideline products processing (93)	0.024821
295	Qinghai - Rangeland-based livestock raising (45)	Hebei - Agriculture (27)	0.024661
296	Inner Mongolia - Rangeland-based livestock raising (17)	Shanghai - Agricultural and sideline products processing (146)	0.024597
297	Inner Mongolia - Agriculture (3)	Inner Mongolia - Rangeland-based livestock raising (17)	0.024542
298	Sichuan - Agriculture (10)	Sichuan - Food manufacturing (37)	0.024442
299	Inner Mongolia - Rangeland-based livestock raising (17)	Guangdong - Textile garments, footwear, caps, leather, etc. (46)	0.024349
300	Sichuan - Timber processing and furniture manufacturing (42)	Sichuan - Construction (770)	0.024287
301	Xinjiang - Rangeland-based livestock raising (132)	Xinjiang - Forestry (489)	0.024242
302	Gansu - Rangeland-based livestock raising (370)	Hubei - Agricultural and sideline products processing (41)	0.024128
303	Gansu - Rangeland-based livestock raising (370)	Gansu - Chemical raw materials and chemical products (257)	0.024083
304	Xinjiang - Food manufacturing (26)	Xinjiang - Lodging (76)	0.024029
305	Qinghai - Rangeland-based livestock raising (45)	Hubei - Agricultural and sideline products processing (41)	0.023961
306	Inner Mongolia - Rangeland-based livestock raising (17)	Chongqing - Agricultural and sideline products processing (124)	0.023959
307	Qinghai - Rangeland-based livestock raising (45)	Guangdong - Textile industry (20)	0.023886
308	Hebei - Textile industry (48)	Hebei - Textile garments, footwear, caps, leather, etc. (290)	0.02382
309	Tibet - Rangeland-based livestock raising (78)	Hebei - Food manufacturing (83)	0.023722
310	Gansu - Rangeland-based livestock raising (370)	Guangdong - Textile industry (20)	0.023649
311	Hubei - Textile industry (72)	Hubei - Textile garments, footwear, caps, leather, etc. (202)	0.023576
312	Sichuan - Rangeland-based livestock raising (431)	Sichuan - Rubber and Plastic (187)	0.023476
313	Sichuan - Rangeland-based livestock raising (431)	Shandong - Food manufacturing (24)	0.023439
314	Henan - Agriculture (25)	Henan - Agriculture (25)	0.023371
315	Inner Mongolia - Rangeland-based livestock raising (17)	Shanxi - Agriculture (112)	0.023332
316	Qinghai - Rangeland-based livestock raising (45)	Henan - Agriculture (25)	0.023287
317	Jiangsu - Textile industry (5)	Guangdong - Textile garments, footwear, caps, leather, etc. (46)	0.023285
318	Qinghai - Rangeland-based livestock raising (45)	Guangdong - Agricultural and sideline products processing (44)	0.023268
319	Tibet - Rangeland-based livestock raising (78)	Anhui - Agriculture (49)	0.023239
320	Inner Mongolia - Rangeland-based livestock raising (17)	Inner Mongolia - Sanitation and social welfare (1017)	0.023232
321	Inner Mongolia - Beverage manufacturing (15)	Inner Mongolia - Agriculture (3)	0.02318
322	Tibet - Rangeland-based livestock raising (78)	Hebei - Textile industry (48)	0.023163
323	Inner Mongolia - Confinement-based livestock raising (19)	Inner Mongolia - Food manufacturing (4)	0.023034
324	Tibet - Rangeland-based livestock raising (78)	Guangdong - Food manufacturing (79)	0.022998
325	Gansu - Rangeland-based livestock raising (370)	Guangdong - Agricultural and sideline products processing (44)	0.022991
326	Gansu - Rangeland-based livestock raising (370)	Hebei - Agriculture (27)	0.022893
327	Xinjiang - Rangeland-based livestock raising (132)	Shandong - Timber processing and furniture manufacturing (32)	0.022815
328	Shandong - Agricultural and sideline products processing (2)	Shandong - Beverage manufacturing (58)	0.02265
329	Shandong - Beverage manufacturing (58)	Shandong - Agricultural and sideline products processing (2)	0.02265
330	Inner Mongolia - Rangeland-based livestock raising (17)	Hubei - Beverage manufacturing (123)	0.022592
331	Tibet - Rangeland-based livestock raising (78)	Henan - Food manufacturing (89)	0.022568
332	Jiangsu - Agricultural and sideline products processing (12)	Jiangsu - Lodging (152)	0.022567
333	Inner Mongolia - Rangeland-based livestock raising (17)	Guangdong - Beverage manufacturing (125)	0.022501
334	Shandong - Fishery (82)	Shandong - Agricultural and sideline products processing (2)	0.022485
335	Inner Mongolia - Production and supply of electric and heat power (117)	Inner Mongolia - Production and supply of electric and heat power (117)	0.022428
336	Tibet - Rangeland-based livestock raising (78)	Jilin - Agricultural and sideline products processing (81)	0.022427
337	Xinjiang - Rangeland-based livestock raising (132)	Shandong - Beverage manufacturing (58)	0.022404
338	Tibet - Rangeland-based livestock raising (78)	Jiangsu - Beverage manufacturing (71)	0.022361
339	Shandong - Agriculture (16)	Shandong - Textile industry (7)	0.022265
340	Inner Mongolia - Rangeland-based livestock raising (17)	Jiangsu - Chemical raw materials and chemical products (28)	0.022257
341	Sichuan - Nonmetal mineral products (190)	Sichuan - Construction (770)	0.022181
342	Gansu - Rangeland-based livestock raising (370)	Henan - Agriculture (25)	0.021984
343	Sichuan - Rangeland-based livestock raising (431)	Sichuan - Agriculture, forestry, animal husbandry and fishery service (424)	0.021959
344	Tibet - Rangeland-based livestock raising (78)	Shaanxi - Agriculture (63)	0.021822
345	Anhui - Agriculture (49)	Anhui - Agricultural and sideline products processing (18)	0.021816
346	Sichuan - Rangeland-based livestock raising (431)	Hebei - Agricultural and sideline products processing (34)	0.021792
347	Xinjiang - Food manufacturing (26)	Xinjiang - Agriculture (8)	0.021745
348	Qinghai - Agriculture (35)	Qinghai - Agricultural and sideline products processing (23)	0.02169
349	Inner Mongolia - Rangeland-based livestock raising (17)	Inner Mongolia - Rubber and Plastic (308)	0.02161
350	Sichuan - Agriculture (10)	Sichuan - Pig raising (31)	0.021607
351	Sichuan - Pig raising (31)	Sichuan - Agriculture (10)	0.021607
352	Xinjiang - Rangeland-based livestock raising (132)	Zhejiang - Textile industry (13)	0.021589
353	Qinghai - Rangeland-based livestock raising (45)	Qinghai - Medicines (296)	0.021431
354	Qinghai - Rangeland-based livestock raising (45)	Qinghai - Forestry (600)	0.021429
355	Sichuan - Rangeland-based livestock raising (431)	Shandong - Agriculture (16)	0.021409
356	Inner Mongolia - Rangeland-based livestock raising (17)	Anhui - Food manufacturing (140)	0.021293
357	Xinjiang - Textile industry (68)	Xinjiang - Textile industry (68)	0.021285
358	Sichuan - Rangeland-based livestock raising (431)	Sichuan - Rangeland-based livestock raising (431)	0.021131
359	Gansu - Agricultural and sideline products processing (30)	Gansu - Agriculture (14)	0.021105
360	Xinjiang - Agricultural and sideline products processing (11)	Xinjiang - Food manufacturing (26)	0.021099
361	Xinjiang - Food manufacturing (26)	Xinjiang - Agricultural and sideline products processing (11)	0.021099
362	Inner Mongolia - Rangeland-based livestock raising (17)	Anhui - Beverage manufacturing (143)	0.021067
363	Inner Mongolia - Agriculture (3)	Shandong - Agricultural and sideline products processing (2)	0.021031
364	Inner Mongolia - Agriculture (3)	Inner Mongolia - Confinement-based livestock raising (19)	0.021029
365	Inner Mongolia - Confinement-based livestock raising (19)	Inner Mongolia - Agriculture (3)	0.021029
366	Xinjiang - Rangeland-based livestock raising (132)	Xinjiang - Management of water conservancy, environment and public establishments (755)	0.021014
367	Henan - Agricultural and sideline products processing (38)	Henan - Agricultural and sideline products processing (38)	0.020876
368	Shandong - Agricultural and sideline products processing (2)	Shandong - Fishery (82)	0.02086
369	Tibet - Rangeland-based livestock raising (78)	Guangxi - Agricultural and sideline products processing (86)	0.020845
370	Tibet - Rangeland-based livestock raising (78)	Shaanxi - Agricultural and sideline products processing (96)	0.020812
371	Xinjiang - Rangeland-based livestock raising (132)	Shanghai - Food manufacturing (75)	0.020792
372	Hebei - Smelting and pressing of metals (65)	Hebei - Smelting and pressing of metals (65)	0.020751
373	Tibet - Rangeland-based livestock raising (78)	Tibet - Agricultural and sideline products processing (746)	0.020735
374	Sichuan - Rangeland-based livestock raising (431)	Liaoning - Agricultural and sideline products processing (36)	0.020668
375	Inner Mongolia - Rangeland-based livestock raising (17)	Yunnan - Agriculture (101)	0.02066
376	Tibet - Rangeland-based livestock raising (78)	Yunnan - Tobacco products manufacturing (80)	0.020652
377	Hubei - Agricultural and sideline products processing (41)	Hubei - Agricultural and sideline products processing (41)	0.020586
378	Inner Mongolia - Rangeland-based livestock raising (17)	Inner Mongolia - Research and experimental development (438)	0.020541
379	Inner Mongolia - Catering (39)	Inner Mongolia - Public management and social organizations (1512)	0.020495
380	Sichuan - Rangeland-based livestock raising (431)	Henan - Agricultural and sideline products processing (38)	0.020461
381	Inner Mongolia - Agriculture (3)	Inner Mongolia - Lodging (22)	0.020385
382	Inner Mongolia - Rangeland-based livestock raising (17)	Shandong - Chemical raw materials and chemical products (33)	0.020368
383	Gansu - Rangeland-based livestock raising (370)	Gansu - Paper printing, cultural, educational and sports products (443)	0.020229
384	Inner Mongolia - Rangeland-based livestock raising (17)	Hubei - Textile industry (72)	0.02014
385	Inner Mongolia - Agricultural and sideline products processing (1)	Shandong - Agricultural and sideline products processing (2)	0.019949
386	Inner Mongolia - Rangeland-based livestock raising (17)	Tianjin - Agricultural and sideline products processing (170)	0.019924
387	Xinjiang - Agriculture (8)	Xinjiang - Beverage manufacturing (53)	0.01989
388	Inner Mongolia - Rangeland-based livestock raising (17)	Beijing - Food manufacturing (177)	0.019882
389	Inner Mongolia - Beverage manufacturing (15)	Inner Mongolia - Food manufacturing (4)	0.019723
390	Inner Mongolia - Food manufacturing (4)	Inner Mongolia - Beverage manufacturing (15)	0.019723
391	Tibet - Rangeland-based livestock raising (78)	Jiangsu - Food manufacturing (85)	0.019582
392	Gansu - Agricultural and sideline products processing (30)	Gansu - Lodging (144)	0.01956
393	Sichuan - Rangeland-based livestock raising (431)	Shanghai - Tobacco products manufacturing (43)	0.019511
394	Inner Mongolia - Rangeland-based livestock raising (17)	Zhejiang - Agricultural and sideline products processing (126)	0.01949
395	Inner Mongolia - Rangeland-based livestock raising (17)	Jiangsu - Agriculture (113)	0.019489
396	Xinjiang - Rangeland-based livestock raising (132)	Heilongjiang - Agricultural and sideline products processing (67)	0.019409
397	Inner Mongolia - Chemical raw materials and chemical products (29)	Inner Mongolia - Chemical raw materials and chemical products (29)	0.019387
398	Tibet - Rangeland-based livestock raising (78)	Fujian - Agricultural and sideline products processing (52)	0.019292
399	Tibet - Rangeland-based livestock raising (78)	Shanghai - Textile industry (102)	0.019282
400	Xinjiang - Rangeland-based livestock raising (132)	Xinjiang - Textile garments, footwear, caps, leather, etc. (717)	0.019275
401	Inner Mongolia - Rangeland-based livestock raising (17)	Guangdong - Agriculture (120)	0.019258
402	Shandong - Nonmetal mineral products (176)	Shandong - Construction (951)	0.019216
403	Inner Mongolia - Lodging (22)	Inner Mongolia - Banking (342)	0.01915
404	Gansu - Rangeland-based livestock raising (370)	Gansu - Construction (1268)	0.019131
405	Inner Mongolia - Beverage manufacturing (15)	Inner Mongolia - Catering (39)	0.019114
406	Jiangsu - Textile industry (5)	Zhejiang - Textile garments, footwear, caps, leather, etc. (88)	0.019058
407	Inner Mongolia - Food manufacturing (4)	Inner Mongolia - Rangeland-based livestock raising (17)	0.018975
408	Qinghai - Rangeland-based livestock raising (45)	Shandong - Timber processing and furniture manufacturing (32)	0.018923
409	Hebei - Agriculture (27)	Hebei - Agriculture (27)	0.018904
410	Inner Mongolia - Rangeland-based livestock raising (17)	Henan - Beverage manufacturing (173)	0.018899
411	Qinghai - Chemical raw materials and chemical products (56)	Qinghai - Chemical raw materials and chemical products (56)	0.018863
412	Inner Mongolia - Rangeland-based livestock raising (17)	Guangxi - Agriculture (111)	0.018746
413	Qinghai - Rangeland-based livestock raising (45)	Shandong - Beverage manufacturing (58)	0.01862
414	Tibet - Rangeland-based livestock raising (78)	Shanxi - Agricultural and sideline products processing (118)	0.018606
415	Sichuan - Food manufacturing (37)	Sichuan - Agricultural and sideline products processing (6)	0.018577
416	Sichuan - Agricultural and sideline products processing (6)	Sichuan - Food manufacturing (37)	0.018577
417	Xinjiang - Rangeland-based livestock raising (132)	Guangdong - Paper printing, cultural, educational and sports products (21)	0.018413
418	Yunnan - Rangeland-based livestock raising (1656)	Yunnan - Agriculture (101)	0.018354
419	Sichuan - Agricultural and sideline products processing (6)	Sichuan - Pig raising (31)	0.018333
420	Inner Mongolia - Rangeland-based livestock raising (17)	Shandong - Paper printing, cultural, educational and sports products (70)	0.018248
421	Tibet - Rangeland-based livestock raising (78)	Hubei - Agriculture (74)	0.018234
422	Inner Mongolia - Rangeland-based livestock raising (17)	Hebei - Beverage manufacturing (184)	0.018186
423	Gansu - Rangeland-based livestock raising (370)	Shandong - Timber processing and furniture manufacturing (32)	0.018169
424	Inner Mongolia - Pig raising (92)	Inner Mongolia - Agricultural and sideline products processing (1)	0.018142
425	Tibet - Rangeland-based livestock raising (78)	Tianjin - Food manufacturing (116)	0.017974
426	Sichuan - Rangeland-based livestock raising (431)	Guangdong - Textile industry (20)	0.017912
427	Inner Mongolia - Rangeland-based livestock raising (17)	Shanghai - Catering (134)	0.017909
428	Shandong - Paper printing, cultural, educational and sports products (70)	Shandong - Paper printing, cultural, educational and sports products (70)	0.017809
429	Gansu - Rangeland-based livestock raising (370)	Shandong - Beverage manufacturing (58)	0.017788
430	Sichuan - Food manufacturing (37)	Sichuan - Beverage manufacturing (9)	0.0177
431	Sichuan - Beverage manufacturing (9)	Sichuan - Food manufacturing (37)	0.0177
432	Xinjiang - Rangeland-based livestock raising (132)	Anhui - Agriculture (49)	0.017665
433	Sichuan - Textile garments, footwear, caps, leather, etc. (104)	Sichuan - Textile garments, footwear, caps, leather, etc. (104)	0.017652
434	Xinjiang - Rangeland-based livestock raising (132)	Hebei - Food manufacturing (83)	0.01764
435	Inner Mongolia - Rangeland-based livestock raising (17)	Jiangsu - Textile garments, footwear, caps, leather, etc. (59)	0.017601
436	Inner Mongolia - Rangeland-based livestock raising (17)	Anhui - Textile industry (149)	0.017582
437	Gansu - Rangeland-based livestock raising (370)	Zhejiang - Textile industry (13)	0.01758
438	Sichuan - Rangeland-based livestock raising (431)	Hubei - Agricultural and sideline products processing (41)	0.017555
439	Hebei - Agricultural and sideline products processing (34)	Hebei - Agricultural and sideline products processing (34)	0.017502
440	Inner Mongolia - Rangeland-based livestock raising (17)	Jiangsu - Tobacco products manufacturing (154)	0.017475
441	Sichuan - Beverage manufacturing (9)	Sichuan - Pig raising (31)	0.017468
442	Zhejiang - Textile garments, footwear, caps, leather, etc. (88)	Zhejiang - Textile garments, footwear, caps, leather, etc. (88)	0.017453
443	Inner Mongolia - Rangeland-based livestock raising (17)	Shanghai - Chemical raw materials and chemical products (66)	0.01738
444	Hubei - Agriculture (74)	Hubei - Agricultural and sideline products processing (41)	0.017362
445	Sichuan - Rangeland-based livestock raising (431)	Guangdong - Agricultural and sideline products processing (44)	0.017347
446	Heilongjiang - Agricultural and sideline products processing (67)	Heilongjiang - Agricultural and sideline products processing (67)	0.017322
447	Xinjiang - Rangeland-based livestock raising (132)	Hebei - Textile industry (48)	0.017312
448	Inner Mongolia - Rangeland-based livestock raising (17)	Liaoning - Agriculture (137)	0.017182
449	Guangdong - Textile industry (20)	Zhejiang - Textile industry (13)	0.017133
450	Inner Mongolia - Textile industry (84)	Inner Mongolia - Textile garments, footwear, caps, leather, etc. (541)	0.017128
451	Qinghai - Rangeland-based livestock raising (45)	Shanghai - Food manufacturing (75)	0.017127
452	Xinjiang - Rangeland-based livestock raising (132)	Jilin - Agricultural and sideline products processing (81)	0.017018
453	Inner Mongolia - Transport and storage (51)	Inner Mongolia - Construction (795)	0.016961
454	Sichuan - Food manufacturing (37)	Sichuan - Catering (54)	0.016922
455	Xinjiang - Rangeland-based livestock raising (132)	Guangdong - Food manufacturing (79)	0.016801
456	Inner Mongolia - Timber processing and furniture manufacturing (55)	Inner Mongolia - Timber processing and furniture manufacturing (55)	0.016777
457	Tibet - Rangeland-based livestock raising (78)	Guangdong - Timber processing and furniture manufacturing (73)	0.016711
458	Gansu - Rangeland-based livestock raising (370)	Shanghai - Food manufacturing (75)	0.016687
459	Qinghai - Rangeland-based livestock raising (45)	Zhejiang - Textile industry (13)	0.016665
460	Xinjiang - Rangeland-based livestock raising (132)	Henan - Food manufacturing (89)	0.016575
461	Sichuan - Food manufacturing (37)	Sichuan - Agriculture (10)	0.016551
462	Xinjiang - Rangeland-based livestock raising (132)	Shaanxi - Agriculture (63)	0.016517
463	Qinghai - Agriculture (35)	Qinghai - Agriculture (35)	0.016508
464	Qinghai - Rangeland-based livestock raising (45)	Qinghai - Agriculture, forestry, animal husbandry and fishery service (697)	0.016506
465	Tibet - Rangeland-based livestock raising (78)	Jiangxi - Agricultural and sideline products processing (99)	0.016481
466	Tibet - Rangeland-based livestock raising (78)	Jiangsu - Timber processing and furniture manufacturing (61)	0.016469
467	Inner Mongolia - Rangeland-based livestock raising (17)	Henan - Textile industry (128)	0.016463
468	Inner Mongolia - Smelting and pressing of metals (98)	Inner Mongolia - Smelting and pressing of metals (98)	0.016459
469	Inner Mongolia - Rangeland-based livestock raising (17)	Hunan - Agriculture (106)	0.016444
470	Sichuan - Rangeland-based livestock raising (431)	Hebei - Agriculture (27)	0.016383
471	Xinjiang - Rangeland-based livestock raising (132)	Jiangsu - Beverage manufacturing (71)	0.016375
472	Tibet - Rangeland-based livestock raising (78)	Inner Mongolia - Agricultural and sideline products processing (1)	0.016369
473	Sichuan - Rangeland-based livestock raising (431)	Henan - Agriculture (25)	0.016306
474	Inner Mongolia - Food manufacturing (4)	Inner Mongolia - Confinement-based livestock raising (19)	0.016259
475	Jiangsu - Textile industry (5)	Guangdong - Textile industry (20)	0.016247
476	Inner Mongolia - Rangeland-based livestock raising (17)	Shandong - Pig raising (129)	0.016229
477	Henan - Agricultural and sideline products processing (38)	Henan - Agriculture (25)	0.016228
478	Tibet - Rangeland-based livestock raising (78)	Hunan - Agricultural and sideline products processing (93)	0.016179
479	Zhejiang - Paper printing, cultural, educational and sports products (77)	Zhejiang - Paper printing, cultural, educational and sports products (77)	0.016135
480	Shanghai - Textile industry (102)	Shanghai - Textile industry (102)	0.016133
481	Guangdong - Electronic equipment manufacturing (121)	Guangdong - Electronic equipment manufacturing (121)	0.016072
482	Tibet - Rangeland-based livestock raising (78)	Shandong - Fishery (82)	0.016032
483	Fujian - Textile industry (139)	Fujian - Textile industry (139)	0.016015
484	Zhejiang - Textile industry (13)	Jiangsu - Textile industry (5)	0.016004
485	Inner Mongolia - Rangeland-based livestock raising (17)	Shaanxi - Beverage manufacturing (195)	0.015926
486	Qinghai - Agricultural and sideline products processing (23)	Qinghai - Agricultural and sideline products processing (23)	0.015926
487	Tibet - Rangeland-based livestock raising (78)	Guangdong - Textile garments, footwear, caps, leather, etc. (46)	0.015818
488	Inner Mongolia - Rangeland-based livestock raising (17)	Inner Mongolia - Education (835)	0.015811
489	Sichuan - Food manufacturing (37)	Sichuan - Lodging (62)	0.015759
490	Gansu - Rangeland-based livestock raising (370)	Heilongjiang - Agricultural and sideline products processing (67)	0.015747
491	Inner Mongolia - Rangeland-based livestock raising (17)	Hubei - Food manufacturing (188)	0.015724
492	Xinjiang - Rangeland-based livestock raising (132)	Shaanxi - Agricultural and sideline products processing (96)	0.015702
493	Gansu - Rangeland-based livestock raising (370)	Gansu - Forestry (624)	0.015642
494	Inner Mongolia - Rangeland-based livestock raising (17)	Jilin - Agriculture (145)	0.015616
495	Inner Mongolia - Rangeland-based livestock raising (17)	Shanghai - Timber processing and furniture manufacturing (181)	0.015445
496	Tibet - Rangeland-based livestock raising (78)	Chongqing - Agricultural and sideline products processing (124)	0.015386
497	Shandong - Agriculture (16)	Shandong - Food manufacturing (24)	0.015371
498	Inner Mongolia - Rangeland-based livestock raising (17)	Chongqing - Agriculture (166)	0.015272
499	Xinjiang - Rangeland-based livestock raising (132)	Guangxi - Agricultural and sideline products processing (86)	0.015247
500	Inner Mongolia - Rangeland-based livestock raising (17)	Shandong - Lodging (109)	0.0152
501	Shandong - Timber processing and furniture manufacturing (32)	Shandong - Construction (951)	0.015195
502	Xinjiang - Rangeland-based livestock raising (132)	Yunnan - Tobacco products manufacturing (80)	0.015184
503	Tibet - Rangeland-based livestock raising (78)	Shanghai - Agricultural and sideline products processing (146)	0.015167
504	Jiangsu - Beverage manufacturing (71)	Jiangsu - Agricultural and sideline products processing (12)	0.015165
505	Jiangsu - Agricultural and sideline products processing (12)	Jiangsu - Beverage manufacturing (71)	0.015165
506	Xinjiang - Agriculture (8)	Shandong - Agricultural and sideline products processing (2)	0.015164
507	Gansu - Agriculture (14)	Gansu - Tobacco products manufacturing (97)	0.015142
508	Qinghai - Rangeland-based livestock raising (45)	Heilongjiang - Agricultural and sideline products processing (67)	0.015139
509	Zhejiang - Textile industry (13)	Guangdong - Textile garments, footwear, caps, leather, etc. (46)	0.015125
510	Guangdong - Chemical raw materials and chemical products (47)	Guangdong - Chemical raw materials and chemical products (47)	0.015081
511	Inner Mongolia - Nonmetal mineral products (246)	Inner Mongolia - Construction (795)	0.015052
512	Jiangxi - Textile garments, footwear, caps, leather, etc. (138)	Jiangxi - Textile garments, footwear, caps, leather, etc. (138)	0.015039
513	Inner Mongolia - Agriculture (3)	Inner Mongolia - Catering (39)	0.015018
514	Sichuan - Poultry raising (69)	Sichuan - Agricultural and sideline products processing (6)	0.015011
515	Inner Mongolia - Rangeland-based livestock raising (17)	Heilongjiang - Agriculture (148)	0.015002
516	Tibet - Rangeland-based livestock raising (78)	Shanxi - Agriculture (112)	0.01495
517	Tibet - Rangeland-based livestock raising (78)	Beijing - Agricultural and sideline products processing (136)	0.0149
518	Sichuan - Agriculture (10)	Sichuan - Textile industry (40)	0.014895
519	Inner Mongolia - Timber processing and furniture manufacturing (55)	Inner Mongolia - Construction (795)	0.014891
520	Inner Mongolia - Rangeland-based livestock raising (17)	Guangdong - Chemical raw materials and chemical products (47)	0.014865
521	Xinjiang - Rangeland-based livestock raising (132)	Shanghai - Textile industry (102)	0.014824
522	Liaoning - Agricultural and sideline products processing (36)	Liaoning - Lodging (244)	0.014803
523	Inner Mongolia - Rangeland-based livestock raising (17)	Shandong - Tobacco products manufacturing (217)	0.014786
524	Qinghai - Rangeland-based livestock raising (45)	Guangdong - Paper printing, cultural, educational and sports products (21)	0.014782
525	Gansu - Rangeland-based livestock raising (370)	Guangdong - Paper printing, cultural, educational and sports products (21)	0.014713
526	Qinghai - Rangeland-based livestock raising (45)	Anhui - Agriculture (49)	0.014701
527	Yunnan - Agriculture (101)	Yunnan - Tobacco products manufacturing (80)	0.014621
528	Tibet - Rangeland-based livestock raising (78)	Guangdong - Beverage manufacturing (125)	0.014611
529	Inner Mongolia - Rangeland-based livestock raising (17)	Shaanxi - Food manufacturing (219)	0.014603
530	Qinghai - Rangeland-based livestock raising (45)	Hebei - Food manufacturing (83)	0.014548
531	Jiangsu - Agriculture (113)	Jiangsu - Agricultural and sideline products processing (12)	0.014546
532	Fujian - Agricultural and sideline products processing (52)	Fujian - Agricultural and sideline products processing (52)	0.014544
533	Tibet - Rangeland-based livestock raising (78)	Jiangsu - Chemical raw materials and chemical products (28)	0.014529
534	Henan - Agriculture (25)	Henan - Food manufacturing (89)	0.014391
535	Xinjiang - Rangeland-based livestock raising (132)	Jiangsu - Food manufacturing (85)	0.01434
536	Hebei - Agricultural and sideline products processing (34)	Hebei - Agriculture (27)	0.014336
537	Xinjiang - Agricultural and sideline products processing (11)	Xinjiang - Catering (307)	0.014324
538	Sichuan - Poultry raising (69)	Sichuan - Beverage manufacturing (9)	0.014302
539	Gansu - Agriculture (14)	Shandong - Agricultural and sideline products processing (2)	0.014292
540	Shandong - Pig raising (129)	Shandong - Agricultural and sideline products processing (2)	0.014286
541	Qinghai - Agricultural and sideline products processing (23)	Qinghai - Agriculture (35)	0.014284
542	Sichuan - Agricultural and sideline products processing (6)	Sichuan - Textile garments, footwear, caps, leather, etc. (104)	0.014271
543	Shandong - Food manufacturing (24)	Shandong - Agriculture (16)	0.01426
544	Inner Mongolia - Agricultural and sideline products processing (1)	Inner Mongolia - Construction (795)	0.014259
545	Qinghai - Rangeland-based livestock raising (45)	Hebei - Textile industry (48)	0.014235
546	Jiangsu - Paper printing, cultural, educational and sports products (87)	Jiangsu - Paper printing, cultural, educational and sports products (87)	0.014192
547	Inner Mongolia - Rangeland-based livestock raising (17)	Jiangsu - Paper printing, cultural, educational and sports products (87)	0.014186
548	Xinjiang - Beverage manufacturing (53)	Xinjiang - Lodging (76)	0.014168
549	Tibet - Rangeland-based livestock raising (78)	Hubei - Beverage manufacturing (123)	0.014163
550	Tibet - Rangeland-based livestock raising (78)	Tibet - Agriculture, forestry, animal husbandry and fishery service (699)	0.014148
551	Xinjiang - Rangeland-based livestock raising (132)	Shanxi - Agricultural and sideline products processing (118)	0.014121
552	Gansu - Rangeland-based livestock raising (370)	Hebei - Food manufacturing (83)	0.014117
553	Inner Mongolia - Catering (39)	Inner Mongolia - Banking (342)	0.014108
554	Xinjiang - Agriculture (8)	Xinjiang - Textile industry (68)	0.014087
555	Jiangsu - Nonmetal mineral products (221)	Jiangsu - Construction (858)	0.014027
556	Xinjiang - Rangeland-based livestock raising (132)	Fujian - Agricultural and sideline products processing (52)	0.014023
557	Xinjiang - Textile industry (68)	Xinjiang - Textile garments, footwear, caps, leather, etc. (717)	0.014014
558	Sichuan - Rangeland-based livestock raising (431)	Zhejiang - Textile industry (13)	0.013977
559	Inner Mongolia - Agricultural and sideline products processing (1)	Inner Mongolia - Culture, sports and entertainment (451)	0.013898
560	Gansu - Rangeland-based livestock raising (370)	Hebei - Textile industry (48)	0.013883
561	Gansu - Rangeland-based livestock raising (370)	Anhui - Agriculture (49)	0.013839
562	Inner Mongolia - Rangeland-based livestock raising (17)	Fujian - Food manufacturing (127)	0.013825
563	Inner Mongolia - Rangeland-based livestock raising (17)	Hebei - Timber processing and furniture manufacturing (150)	0.013809
564	Qinghai - Rangeland-based livestock raising (45)	Qinghai - Management of water conservancy, environment and public establishments (965)	0.013797
565	Tibet - Rangeland-based livestock raising (78)	Yunnan - Agriculture (101)	0.013788
566	Gansu - Rangeland-based livestock raising (370)	Jilin - Agricultural and sideline products processing (81)	0.013776
567	Xinjiang - Rangeland-based livestock raising (132)	Hubei - Agriculture (74)	0.013775
568	Anhui - Agricultural and sideline products processing (18)	Anhui - Agriculture (49)	0.013711
569	Inner Mongolia - Rangeland-based livestock raising (17)	Henan - Pig raising (167)	0.013705
570	Inner Mongolia - Lodging (22)	Inner Mongolia - Construction (795)	0.013698
571	Inner Mongolia - Lodging (22)	Inner Mongolia - Wholesale and retail (284)	0.013675
572	Shandong - Agricultural and sideline products processing (2)	Shandong - Chemical raw materials and chemical products (33)	0.013662
573	Sichuan - Agriculture (10)	Sichuan - Timber processing and furniture manufacturing (42)	0.013657
574	Gansu - Agriculture (14)	Gansu - Beverage manufacturing (108)	0.013633
575	Xinjiang - Rangeland-based livestock raising (132)	Tianjin - Food manufacturing (116)	0.013622
576	Inner Mongolia - Rangeland-based livestock raising (17)	Gansu - Agriculture (14)	0.013612
577	Sichuan - Beverage manufacturing (9)	Sichuan - Textile garments, footwear, caps, leather, etc. (104)	0.013597
578	Qinghai - Rangeland-based livestock raising (45)	Jilin - Agricultural and sideline products processing (81)	0.013595
579	Qinghai - Rangeland-based livestock raising (45)	Guangdong - Food manufacturing (79)	0.013564
580	Shandong - Agricultural and sideline products processing (2)	Shandong - Textile garments, footwear, caps, leather, etc. (160)	0.013552
581	Inner Mongolia - Agricultural and sideline products processing (1)	Inner Mongolia - Chemical raw materials and chemical products (29)	0.013501
582	Guangdong - Agricultural and sideline products processing (44)	Guangdong - Agricultural and sideline products processing (44)	0.013498
583	Anhui - Agricultural and sideline products processing (18)	Anhui - Lodging (225)	0.013482
584	Inner Mongolia - Rangeland-based livestock raising (17)	Guangdong - Catering (131)	0.013476
585	Qinghai - Rangeland-based livestock raising (45)	Shaanxi - Agriculture (63)	0.013426
586	Gansu - Rangeland-based livestock raising (370)	Guangdong - Food manufacturing (79)	0.013403
587	Qinghai - Agriculture (35)	Qinghai - Rangeland-based livestock raising (45)	0.01339
588	Qinghai - Rangeland-based livestock raising (45)	Jiangsu - Beverage manufacturing (71)	0.013388
589	Hebei - Agricultural and sideline products processing (34)	Hebei - Lodging (205)	0.013366
590	Yunnan - Tobacco products manufacturing (80)	Yunnan - Tobacco products manufacturing (80)	0.013356
591	Qinghai - Rangeland-based livestock raising (45)	Henan - Food manufacturing (89)	0.013292
592	Jiangsu - Agricultural and sideline products processing (12)	Jiangsu - Food manufacturing (85)	0.013281
593	Jiangsu - Food manufacturing (85)	Jiangsu - Agricultural and sideline products processing (12)	0.013281
594	Tibet - Rangeland-based livestock raising (78)	Anhui - Food manufacturing (140)	0.013275
595	Shandong - Agricultural and sideline products processing (2)	Shandong - Pig raising (129)	0.013253
596	Liaoning - Agriculture (137)	Liaoning - Agricultural and sideline products processing (36)	0.013238
597	Inner Mongolia - Lodging (22)	Inner Mongolia - Education (835)	0.013236
598	Gansu - Rangeland-based livestock raising (370)	Jiangsu - Beverage manufacturing (71)	0.013195
599	Tibet - Rangeland-based livestock raising (78)	Zhejiang - Agricultural and sideline products processing (126)	0.013186
600	Sichuan - Agriculture (10)	Sichuan - Catering (54)	0.013161
601	Shandong - Textile industry (7)	Jiangsu - Textile industry (5)	0.013138
602	Tibet - Rangeland-based livestock raising (78)	Anhui - Beverage manufacturing (143)	0.013134
603	Gansu - Rangeland-based livestock raising (370)	Henan - Food manufacturing (89)	0.013106
604	Inner Mongolia - Rangeland-based livestock raising (17)	Shandong - Poultry raising (172)	0.013096
605	Xinjiang - Rangeland-based livestock raising (132)	Xinjiang - Hunting and capturing animals (700)	0.013078
606	Heilongjiang - Agriculture (148)	Heilongjiang - Agricultural and sideline products processing (67)	0.012995
607	Jiangsu - Smelting and pressing of metals (100)	Jiangsu - Smelting and pressing of metals (100)	0.012969
608	Qinghai - Beverage manufacturing (60)	Qinghai - Lodging (91)	0.012959
609	Sichuan - Rangeland-based livestock raising (431)	Shandong - Beverage manufacturing (58)	0.01295
610	Inner Mongolia - Agricultural and sideline products processing (1)	Jiangsu - Agricultural and sideline products processing (12)	0.012945
611	Inner Mongolia - Rangeland-based livestock raising (17)	Beijing - Beverage manufacturing (263)	0.012941
612	Sichuan - Rangeland-based livestock raising (431)	Shandong - Timber processing and furniture manufacturing (32)	0.012936
613	Xinjiang - Agriculture (8)	Xinjiang - Lodging (76)	0.01291
614	Gansu - Rangeland-based livestock raising (370)	Shaanxi - Agriculture (63)	0.012906
615	Inner Mongolia - Rangeland-based livestock raising (17)	Jiangsu - Catering (119)	0.01286
616	Inner Mongolia - Forestry (130)	Inner Mongolia - Agricultural and sideline products processing (1)	0.012826
617	Inner Mongolia - Rangeland-based livestock raising (17)	Shanghai - Paper printing, cultural, educational and sports products (158)	0.012823
618	Xinjiang - Beverage manufacturing (53)	Xinjiang - Agriculture (8)	0.012821
619	Tibet - Rangeland-based livestock raising (78)	Tianjin - Agricultural and sideline products processing (170)	0.012814
620	Inner Mongolia - Rangeland-based livestock raising (17)	Inner Mongolia - Production and supply of electric and heat power (117)	0.012808
621	Inner Mongolia - Agricultural and sideline products processing (1)	Inner Mongolia - Pig raising (92)	0.012806
622	Shandong - Textile industry (7)	Guangdong - Textile garments, footwear, caps, leather, etc. (46)	0.012741
623	Tibet - Rangeland-based livestock raising (78)	Jiangsu - Agriculture (113)	0.012723
624	Inner Mongolia - Poultry raising (135)	Inner Mongolia - Agricultural and sideline products processing (1)	0.012723
625	Gansu - Agricultural and sideline products processing (30)	Gansu - Agricultural and sideline products processing (30)	0.012691
626	Gansu - Rangeland-based livestock raising (370)	Shaanxi - Agricultural and sideline products processing (96)	0.012675
627	Qinghai - Rangeland-based livestock raising (45)	Shaanxi - Agricultural and sideline products processing (96)	0.012665
628	Shandong - Production and supply of electric and heat power (169)	Shandong - Production and supply of electric and heat power (169)	0.012652
629	Tibet - Rangeland-based livestock raising (78)	Shandong - Chemical raw materials and chemical products (33)	0.012627
630	Tibet - Rangeland-based livestock raising (78)	Guangxi - Agriculture (111)	0.012598
631	Gansu - Rangeland-based livestock raising (370)	Guangxi - Agricultural and sideline products processing (86)	0.012516
632	Inner Mongolia - Rangeland-based livestock raising (17)	Guangdong - Lodging (147)	0.012514
633	Inner Mongolia - Agricultural and sideline products processing (1)	Inner Mongolia - Transport and storage (51)	0.012513
634	Tibet - Rangeland-based livestock raising (78)	Guangdong - Agriculture (120)	0.012478
635	Qinghai - Rangeland-based livestock raising (45)	Qinghai - Textile garments, footwear, caps, leather, etc. (929)	0.012467
636	Anhui - Agricultural and sideline products processing (18)	Anhui - Catering (247)	0.012455
637	Qinghai - Rangeland-based livestock raising (45)	Qinghai - Poultry raising (783)	0.012452
638	Sichuan - Rangeland-based livestock raising (431)	Sichuan - Residential services and other services (448)	0.012447
639	Xinjiang - Beverage manufacturing (53)	Xinjiang - Agricultural and sideline products processing (11)	0.01244
640	Xinjiang - Agricultural and sideline products processing (11)	Xinjiang - Beverage manufacturing (53)	0.01244
641	Hubei - Agricultural and sideline products processing (41)	Hubei - Catering (235)	0.012418
642	Zhejiang - Timber processing and furniture manufacturing (163)	Zhejiang - Timber processing and furniture manufacturing (163)	0.012412
643	Tibet - Rangeland-based livestock raising (78)	Hubei - Textile industry (72)	0.01241
644	Sichuan - Catering (54)	Sichuan - Public management and social organizations (1547)	0.012385
645	Inner Mongolia - Rangeland-based livestock raising (17)	Shandong - Catering (133)	0.012364
646	Xinjiang - Rangeland-based livestock raising (132)	Jiangxi - Agricultural and sideline products processing (99)	0.012321
647	Tibet - Rangeland-based livestock raising (78)	Henan - Beverage manufacturing (173)	0.012319
648	Xinjiang - Rangeland-based livestock raising (132)	Guangdong - Timber processing and furniture manufacturing (73)	0.012308
649	Shandong - Smelting and pressing of metals (114)	Shandong - Smelting and pressing of metals (114)	0.012288
650	Xinjiang - Rangeland-based livestock raising (132)	Inner Mongolia - Agricultural and sideline products processing (1)	0.012283
651	Sichuan - Agriculture (10)	Sichuan - Lodging (62)	0.012256
652	Qinghai - Rangeland-based livestock raising (45)	Shanghai - Textile industry (102)	0.012256
653	Xinjiang - Rangeland-based livestock raising (132)	Xinjiang - Rubber and Plastic (454)	0.012184
654	Gansu - Rangeland-based livestock raising (370)	Yunnan - Tobacco products manufacturing (80)	0.012151
655	Xinjiang - Rangeland-based livestock raising (132)	Jiangsu - Timber processing and furniture manufacturing (61)	0.012142
656	Xinjiang - Rangeland-based livestock raising (132)	Hunan - Agricultural and sideline products processing (93)	0.012071
657	Henan - Textile industry (128)	Henan - Textile garments, footwear, caps, leather, etc. (568)	0.01207
658	Xinjiang - Rangeland-based livestock raising (132)	Shandong - Fishery (82)	0.012056
659	Hebei - Agriculture (27)	Hebei - Food manufacturing (83)	0.012056
660	Guangxi - Agriculture (111)	Guangxi - Agricultural and sideline products processing (86)	0.012026
661	Sichuan - Rangeland-based livestock raising (431)	Sichuan - Management of water conservancy, environment and public establishments (871)	0.01202
662	Sichuan - Production and supply of electric and heat power (198)	Sichuan - Production and supply of electric and heat power (198)	0.012004
663	Sichuan - Poultry raising (69)	Sichuan - Agriculture (10)	0.011979
664	Sichuan - Agriculture (10)	Sichuan - Poultry raising (69)	0.011979
665	Qinghai - Rangeland-based livestock raising (45)	Guangxi - Agricultural and sideline products processing (86)	0.011974
666	Henan - Textile industry (128)	Henan - Textile industry (128)	0.011935
667	Inner Mongolia - Chemical raw materials and chemical products (29)	Inner Mongolia - Sanitation and social welfare (1017)	0.0119
668	Gansu - Rangeland-based livestock raising (370)	Shanghai - Textile industry (102)	0.011894
669	Hebei - Agriculture (27)	Hebei - Textile industry (48)	0.011873
670	Tibet - Rangeland-based livestock raising (78)	Beijing - Food manufacturing (177)	0.011855
671	Guangdong - Chemical raw materials and chemical products (47)	Guangdong - Rubber and Plastic (64)	0.011744
672	Guangdong - Rubber and Plastic (64)	Guangdong - Chemical raw materials and chemical products (47)	0.011744
673	Xinjiang - Rangeland-based livestock raising (132)	Beijing - Agricultural and sideline products processing (136)	0.011725
674	Qinghai - Rangeland-based livestock raising (45)	Jiangsu - Food manufacturing (85)	0.011724
675	Inner Mongolia - Rangeland-based livestock raising (17)	Hebei - Confinement-based livestock raising (199)	0.011722
676	Jiangsu - Agricultural and sideline products processing (12)	Jiangsu - Agriculture (113)	0.011674
677	Shandong - Chemical raw materials and chemical products (33)	Shandong - Rubber and Plastic (105)	0.01167
678	Shandong - Rubber and Plastic (105)	Shandong - Chemical raw materials and chemical products (33)	0.01167
679	Sichuan - Rangeland-based livestock raising (431)	Heilongjiang - Agricultural and sideline products processing (67)	0.011665
680	Sichuan - Rangeland-based livestock raising (431)	Shanghai - Food manufacturing (75)	0.011663
681	Xinjiang - Rangeland-based livestock raising (132)	Shanghai - Agricultural and sideline products processing (146)	0.011651
682	Xinjiang - Rangeland-based livestock raising (132)	Chongqing - Agricultural and sideline products processing (124)	0.01164
683	Qinghai - Agricultural and sideline products processing (23)	Qinghai - Rangeland-based livestock raising (45)	0.011585
684	Inner Mongolia - Rangeland-based livestock raising (17)	Guangdong - Rubber and Plastic (64)	0.011576
685	Xinjiang - Rangeland-based livestock raising (132)	Guangdong - Textile garments, footwear, caps, leather, etc. (46)	0.011567
686	Gansu - Rangeland-based livestock raising (370)	Jiangsu - Food manufacturing (85)	0.011556
687	Sichuan - Lodging (62)	Sichuan - Public management and social organizations (1547)	0.011534
688	Shandong - Poultry raising (172)	Shandong - Agricultural and sideline products processing (2)	0.011528
689	Gansu - Rangeland-based livestock raising (370)	Fujian - Agricultural and sideline products processing (52)	0.011513
690	Jiangsu - Textile industry (5)	Fujian - Textile garments, footwear, caps, leather, etc. (151)	0.011471
691	Tibet - Rangeland-based livestock raising (78)	Jiangsu - Textile garments, footwear, caps, leather, etc. (59)	0.011461
692	Tibet - Rangeland-based livestock raising (78)	Hebei - Beverage manufacturing (184)	0.011425
693	Tibet - Rangeland-based livestock raising (78)	Jiangsu - Tobacco products manufacturing (154)	0.011399
694	Inner Mongolia - Rangeland-based livestock raising (17)	Guangdong - Tobacco products manufacturing (262)	0.011396
695	Xinjiang - Rangeland-based livestock raising (132)	Shanxi - Agriculture (112)	0.011396
696	Gansu - Rangeland-based livestock raising (370)	Shanxi - Agricultural and sideline products processing (118)	0.011393
697	Guangxi - Agricultural and sideline products processing (86)	Guangxi - Agricultural and sideline products processing (86)	0.011373
698	Qinghai - Rangeland-based livestock raising (45)	Yunnan - Tobacco products manufacturing (80)	0.011369
699	Tibet - Rangeland-based livestock raising (78)	Shandong - Paper printing, cultural, educational and sports products (70)	0.011339
700	Shaanxi - Agriculture (63)	Shaanxi - Agricultural and sideline products processing (96)	0.011329
701	Inner Mongolia - Rangeland-based livestock raising (17)	Liaoning - Food manufacturing (267)	0.0113
702	Sichuan - Rangeland-based livestock raising (431)	Guangdong - Paper printing, cultural, educational and sports products (21)	0.011295
703	Qinghai - Rangeland-based livestock raising (45)	Hubei - Agriculture (74)	0.01128
704	Sichuan - Transport and storage (122)	Sichuan - Construction (770)	0.011266
705	Inner Mongolia - Rangeland-based livestock raising (17)	Yunnan - Agricultural and sideline products processing (236)	0.011263
706	Qinghai - Rangeland-based livestock raising (45)	Shanxi - Agricultural and sideline products processing (118)	0.01126
707	Jiangsu - Textile industry (5)	Jiangxi - Textile garments, footwear, caps, leather, etc. (138)	0.011213
708	Jiangxi - Timber processing and furniture manufacturing (191)	Jiangxi - Timber processing and furniture manufacturing (191)	0.011213
709	Inner Mongolia - Rangeland-based livestock raising (17)	Anhui - Tobacco products manufacturing (264)	0.011168
710	Hebei - Timber processing and furniture manufacturing (150)	Hebei - Timber processing and furniture manufacturing (150)	0.011146
711	Inner Mongolia - Agriculture (3)	Inner Mongolia - Textile industry (84)	0.011137
712	Xinjiang - Rangeland-based livestock raising (132)	Xinjiang - Sanitation and social welfare (1271)	0.011132
713	Qinghai - Rangeland-based livestock raising (45)	Tianjin - Food manufacturing (116)	0.011132
714	Inner Mongolia - Rangeland-based livestock raising (17)	Hebei - Pig raising (215)	0.011124
715	Shaanxi - Agriculture (63)	Shaanxi - Agriculture (63)	0.011112
716	Gansu - Rangeland-based livestock raising (370)	Tianjin - Food manufacturing (116)	0.011104
717	Inner Mongolia - Rangeland-based livestock raising (17)	Henan - Confinement-based livestock raising (197)	0.011103
718	Tibet - Rangeland-based livestock raising (78)	Shanghai - Catering (134)	0.011062
719	Inner Mongolia - Agricultural and sideline products processing (1)	Inner Mongolia - Residential services and other services (324)	0.011043
720	Jiangsu - Textile garments, footwear, caps, leather, etc. (59)	Guangdong - Textile garments, footwear, caps, leather, etc. (46)	0.011037
721	Qinghai - Agriculture (35)	Qinghai - Beverage manufacturing (60)	0.011029
722	Fujian - Textile garments, footwear, caps, leather, etc. (151)	Fujian - Textile garments, footwear, caps, leather, etc. (151)	0.011026
723	Shandong - Textile industry (7)	Shandong - Paper printing, cultural, educational and sports products (70)	0.01101
724	Tibet - Rangeland-based livestock raising (78)	Anhui - Textile industry (149)	0.010962
725	Sichuan - Chemical raw materials and chemical products (57)	Sichuan - Chemical raw materials and chemical products (57)	0.010925
726	Tibet - Rangeland-based livestock raising (78)	Tibet - Transport and storage (789)	0.010914
727	Qinghai - Rangeland-based livestock raising (45)	Fujian - Agricultural and sideline products processing (52)	0.010905
728	Hubei - Agricultural and sideline products processing (41)	Hubei - Agriculture (74)	0.010885
729	Inner Mongolia - Rangeland-based livestock raising (17)	Shanxi - Food manufacturing (312)	0.010879
730	Gansu - Agricultural and sideline products processing (30)	Gansu - Catering (254)	0.010878
731	Shanghai - Tobacco products manufacturing (43)	Shanghai - Tobacco products manufacturing (43)	0.010862
732	Yunnan - Tobacco products manufacturing (80)	Yunnan - Lodging (365)	0.010843
733	Inner Mongolia - Rangeland-based livestock raising (17)	Anhui - Pig raising (207)	0.010832
734	Gansu - Rangeland-based livestock raising (370)	Hubei - Agriculture (74)	0.010829
735	Hebei - Nonmetal mineral products (253)	Hebei - Construction (1099)	0.010827
736	Heilongjiang - Agricultural and sideline products processing (67)	Heilongjiang - Lodging (343)	0.010796
737	Gansu - Rangeland-based livestock raising (370)	Gansu - Medicines (487)	0.010792
738	Tibet - Rangeland-based livestock raising (78)	Liaoning - Agriculture (137)	0.010775
739	Inner Mongolia - Rangeland-based livestock raising (17)	Anhui - Timber processing and furniture manufacturing (204)	0.010767
740	Jiangsu - Agricultural and sideline products processing (12)	Jiangsu - Textile garments, footwear, caps, leather, etc. (59)	0.010763
741	Xinjiang - Lodging (76)	Xinjiang - Public management and social organizations (1652)	0.010749
742	Xinjiang - Rangeland-based livestock raising (132)	Hubei - Beverage manufacturing (123)	0.010728
743	Tibet - Rangeland-based livestock raising (78)	Hunan - Agriculture (106)	0.010724
744	Inner Mongolia - Rangeland-based livestock raising (17)	Shandong - Textile garments, footwear, caps, leather, etc. (160)	0.01072
745	Inner Mongolia - Agriculture (3)	Inner Mongolia - Timber processing and furniture manufacturing (55)	0.010698
746	Shandong - Agricultural and sideline products processing (2)	Shandong - Poultry raising (172)	0.010695
747	Tibet - Rangeland-based livestock raising (78)	Henan - Textile industry (128)	0.010685
748	Xinjiang - Rangeland-based livestock raising (132)	Guangdong - Beverage manufacturing (125)	0.010674
749	Henan - Agricultural and sideline products processing (38)	Henan - Lodging (270)	0.010634
750	Xinjiang - Rangeland-based livestock raising (132)	Jiangsu - Chemical raw materials and chemical products (28)	0.010617
751	Zhejiang - Textile industry (13)	Guangdong - Textile industry (20)	0.010614
752	Inner Mongolia - Rangeland-based livestock raising (17)	Shanxi - Beverage manufacturing (318)	0.01059
753	Tibet - Rangeland-based livestock raising (78)	Shanghai - Chemical raw materials and chemical products (66)	0.01058
754	Jiangsu - Timber processing and furniture manufacturing (61)	Jiangsu - Construction (858)	0.010529
755	Anhui - Textile industry (149)	Anhui - Textile garments, footwear, caps, leather, etc. (266)	0.010424
756	Yunnan - Rangeland-based livestock raising (1656)	Yunnan - Agricultural and sideline products processing (236)	0.010372
757	Shandong - Textile industry (7)	Zhejiang - Textile garments, footwear, caps, leather, etc. (88)	0.010332
758	Inner Mongolia - Rangeland-based livestock raising (17)	Inner Mongolia - Smelting and pressing of metals (98)	0.010304
759	Hunan - Agriculture (106)	Hunan - Agricultural and sideline products processing (93)	0.010288
760	Tibet - Rangeland-based livestock raising (78)	Tibet - Paper printing, cultural, educational and sports products (911)	0.010281
761	Inner Mongolia - Rangeland-based livestock raising (17)	Jiangsu - Lodging (152)	0.010248
762	Inner Mongolia - Agricultural and sideline products processing (1)	Inner Mongolia - Education (835)	0.010243
763	Inner Mongolia - Rangeland-based livestock raising (17)	Zhejiang - Food manufacturing (251)	0.010227
764	Sichuan - Rangeland-based livestock raising (431)	Hebei - Food manufacturing (83)	0.010225
765	Tibet - Rangeland-based livestock raising (78)	Shaanxi - Beverage manufacturing (195)	0.010212
766	Inner Mongolia - Rangeland-based livestock raising (17)	Hubei - Pig raising (224)	0.010187
767	Tibet - Rangeland-based livestock raising (78)	Shandong - Pig raising (129)	0.010186
768	Sichuan - Agricultural and sideline products processing (6)	Sichuan - Poultry raising (69)	0.010165
769	Tibet - Rangeland-based livestock raising (78)	Tibet - Pig raising (812)	0.010157
770	Jilin - Agricultural and sideline products processing (81)	Jilin - Agricultural and sideline products processing (81)	0.010145
771	Qinghai - Rangeland-based livestock raising (45)	Shandong - Fishery (82)	0.010125
772	Inner Mongolia - Rangeland-based livestock raising (17)	Hebei - Lodging (205)	0.01012
773	Henan - Nonmetal mineral products (320)	Henan - Construction (1109)	0.010118
774	Sichuan - Rangeland-based livestock raising (431)	Guangdong - Food manufacturing (79)	0.010112
775	Jiangxi - Agricultural and sideline products processing (99)	Jiangxi - Agricultural and sideline products processing (99)	0.010103
776	Xinjiang - Rangeland-based livestock raising (132)	Yunnan - Agriculture (101)	0.010093
777	Inner Mongolia - Catering (39)	Inner Mongolia - Construction (795)	0.010091
778	Gansu - Rangeland-based livestock raising (370)	Jiangxi - Agricultural and sideline products processing (99)	0.010086
779	Inner Mongolia - Catering (39)	Inner Mongolia - Wholesale and retail (284)	0.010075
780	Xinjiang - Rangeland-based livestock raising (132)	Anhui - Food manufacturing (140)	0.01006
781	Henan - Food manufacturing (89)	Henan - Agricultural and sideline products processing (38)	0.010012
782	Henan - Agricultural and sideline products processing (38)	Henan - Food manufacturing (89)	0.010012
783	Sichuan - Catering (54)	Sichuan - Construction (770)	0.010011
784	Hubei - Textile garments, footwear, caps, leather, etc. (202)	Hubei - Textile garments, footwear, caps, leather, etc. (202)	0.0099958
785	Sichuan - Rangeland-based livestock raising (431)	Hebei - Textile industry (48)	0.0099641
786	Gansu - Rangeland-based livestock raising (370)	Inner Mongolia - Agricultural and sideline products processing (1)	0.0099542
787	Xinjiang - Rangeland-based livestock raising (132)	Anhui - Beverage manufacturing (143)	0.0099536
788	Tibet - Rangeland-based livestock raising (78)	Jilin - Agriculture (145)	0.0099452
789	Xinjiang - Rangeland-based livestock raising (132)	Xinjiang - Fishery (785)	0.0099337
790	Sichuan - Rangeland-based livestock raising (431)	Jiangsu - Beverage manufacturing (71)	0.0099178
791	Sichuan - Rangeland-based livestock raising (431)	Jilin - Agricultural and sideline products processing (81)	0.0098972
792	Guangdong - Agricultural and sideline products processing (44)	Guangdong - Catering (131)	0.0098822
793	Jiangsu - Textile industry (5)	Hebei - Textile industry (48)	0.0098741
794	Qinghai - Rangeland-based livestock raising (45)	Guangdong - Timber processing and furniture manufacturing (73)	0.0098704
795	Gansu - Rangeland-based livestock raising (370)	Jiangsu - Timber processing and furniture manufacturing (61)	0.0098596
796	Tibet - Rangeland-based livestock raising (78)	Hubei - Food manufacturing (188)	0.0098576
797	Gansu - Rangeland-based livestock raising (370)	Guangdong - Timber processing and furniture manufacturing (73)	0.0098574
798	Tibet - Rangeland-based livestock raising (78)	Heilongjiang - Agriculture (148)	0.0098499
799	Inner Mongolia - Transport and storage (51)	Inner Mongolia - Transport and storage (51)	0.009842
800	Gansu - Rangeland-based livestock raising (370)	Hunan - Agricultural and sideline products processing (93)	0.0098354
801	Xinjiang - Confinement-based livestock raising (115)	Xinjiang - Agricultural and sideline products processing (11)	0.0098269
802	Qinghai - Rangeland-based livestock raising (45)	Jiangsu - Timber processing and furniture manufacturing (61)	0.0098266
803	Sichuan - Rangeland-based livestock raising (431)	Henan - Food manufacturing (89)	0.0098126
804	Inner Mongolia - Confinement-based livestock raising (19)	Inner Mongolia - Beverage manufacturing (15)	0.0098074
805	Sichuan - Rangeland-based livestock raising (431)	Anhui - Agriculture (49)	0.0097965
806	Hubei - Agricultural and sideline products processing (41)	Hubei - Lodging (292)	0.0097895
807	Tibet - Rangeland-based livestock raising (78)	Chongqing - Agriculture (166)	0.0097828
808	Jiangxi - Textile industry (203)	Jiangxi - Textile industry (203)	0.0097695
809	Inner Mongolia - Catering (39)	Inner Mongolia - Education (835)	0.0097511
810	Gansu - Rangeland-based livestock raising (370)	Gansu - Poultry raising (781)	0.0097349
811	Tibet - Rangeland-based livestock raising (78)	Guangdong - Chemical raw materials and chemical products (47)	0.0097266
812	Shandong - Food manufacturing (24)	Shandong - Lodging (109)	0.0097219
813	Shandong - Agriculture (16)	Shandong - Timber processing and furniture manufacturing (32)	0.0097128
814	Xinjiang - Rangeland-based livestock raising (132)	Tianjin - Agricultural and sideline products processing (170)	0.0097118
815	Inner Mongolia - Agricultural and sideline products processing (1)	Inner Mongolia - Wholesale and retail (284)	0.0096938
816	Qinghai - Rangeland-based livestock raising (45)	Jiangxi - Agricultural and sideline products processing (99)	0.009687
817	Sichuan - Beverage manufacturing (9)	Sichuan - Poultry raising (69)	0.0096845
818	Shanghai - Chemical raw materials and chemical products (66)	Shanghai - Chemical raw materials and chemical products (66)	0.0096829
819	Sichuan - Pig raising (31)	Sichuan - Food manufacturing (37)	0.0096667
820	Tibet - Rangeland-based livestock raising (78)	Shanghai - Timber processing and furniture manufacturing (181)	0.0096138
821	Inner Mongolia - Rangeland-based livestock raising (17)	Hubei - Fishery (241)	0.0096127
822	Xinjiang - Rangeland-based livestock raising (132)	Hubei - Textile industry (72)	0.0096049
823	Qinghai - Rangeland-based livestock raising (45)	Shanghai - Agricultural and sideline products processing (146)	0.0095975
824	Xinjiang - Rangeland-based livestock raising (132)	Shandong - Chemical raw materials and chemical products (33)	0.0095894
825	Qinghai - Rangeland-based livestock raising (45)	Beijing - Agricultural and sideline products processing (136)	0.0095659
826	Inner Mongolia - Rangeland-based livestock raising (17)	Heilongjiang - Food manufacturing (291)	0.0095606
827	Gansu - Rangeland-based livestock raising (370)	Chongqing - Agricultural and sideline products processing (124)	0.0095352
828	Inner Mongolia - Rangeland-based livestock raising (17)	Zhejiang - Paper printing, cultural, educational and sports products (77)	0.0095127
829	Qinghai - Lodging (91)	Qinghai - Public management and social organizations (1694)	0.0094869
830	Qinghai - Rangeland-based livestock raising (45)	Hunan - Agricultural and sideline products processing (93)	0.0094831
831	Tibet - Rangeland-based livestock raising (78)	Shandong - Lodging (109)	0.0094717
832	Inner Mongolia - Agricultural and sideline products processing (1)	Inner Mongolia - Petroleum processing, coking and nuclear fuel processing (174)	0.0094515
833	Inner Mongolia - Rangeland-based livestock raising (17)	Anhui - Lodging (225)	0.0094479
834	Sichuan - Rangeland-based livestock raising (431)	Yunnan - Tobacco products manufacturing (80)	0.0094455
835	Yunnan - Agriculture (101)	Yunnan - Agriculture (101)	0.0094141
836	Xinjiang - Rangeland-based livestock raising (132)	Zhejiang - Agricultural and sideline products processing (126)	0.0094138
837	Shanxi - Agriculture (112)	Shanxi - Agricultural and sideline products processing (118)	0.0093995
838	Gansu - Rangeland-based livestock raising (370)	Beijing - Agricultural and sideline products processing (136)	0.0093879
839	Inner Mongolia - Rangeland-based livestock raising (17)	Fujian - Beverage manufacturing (193)	0.0093849
840	Xinjiang - Rangeland-based livestock raising (132)	Jiangsu - Agriculture (113)	0.0093798
841	Sichuan - Rangeland-based livestock raising (431)	Guangxi - Agricultural and sideline products processing (86)	0.009379
842	Tibet - Rangeland-based livestock raising (78)	Shaanxi - Food manufacturing (219)	0.0093635
843	Gansu - Rangeland-based livestock raising (370)	Shandong - Fishery (82)	0.0093561
844	Gansu - Rangeland-based livestock raising (370)	Shanghai - Agricultural and sideline products processing (146)	0.0093507
845	Qinghai - Rangeland-based livestock raising (45)	Chongqing - Agricultural and sideline products processing (124)	0.0093448
846	Qinghai - Rangeland-based livestock raising (45)	Inner Mongolia - Agricultural and sideline products processing (1)	0.0093329
847	Xinjiang - Rangeland-based livestock raising (132)	Beijing - Food manufacturing (177)	0.0093287
848	Qinghai - Rangeland-based livestock raising (45)	Qinghai - Sanitation and social welfare (1345)	0.0093251
849	Sichuan - Lodging (62)	Sichuan - Construction (770)	0.0093227
850	Xinjiang - Food manufacturing (26)	Xinjiang - Food manufacturing (26)	0.009313
851	Qinghai - Rangeland-based livestock raising (45)	Guangdong - Textile garments, footwear, caps, leather, etc. (46)	0.0092963
852	Xinjiang - Agriculture (8)	Xinjiang - Confinement-based livestock raising (115)	0.0092901
853	Xinjiang - Confinement-based livestock raising (115)	Xinjiang - Agriculture (8)	0.0092901
854	Qinghai - Rangeland-based livestock raising (45)	Shanxi - Agriculture (112)	0.009289
855	Xinjiang - Rangeland-based livestock raising (132)	Xinjiang - Residential services and other services (731)	0.0092802
856	Tibet - Rangeland-based livestock raising (78)	Tibet - Medicines (851)	0.0092742
857	Tibet - Rangeland-based livestock raising (78)	Shandong - Tobacco products manufacturing (217)	0.0092571
858	Tibet - Rangeland-based livestock raising (78)	Jiangsu - Paper printing, cultural, educational and sports products (87)	0.0092354
859	Gansu - Rangeland-based livestock raising (370)	Guangdong - Textile garments, footwear, caps, leather, etc. (46)	0.0092343
860	Gansu - Rangeland-based livestock raising (370)	Gansu - Textile garments, footwear, caps, leather, etc. (996)	0.0092268
861	Zhejiang - Textile garments, footwear, caps, leather, etc. (88)	Guangdong - Textile garments, footwear, caps, leather, etc. (46)	0.0092219
862	Fujian - Textile industry (139)	Fujian - Textile garments, footwear, caps, leather, etc. (151)	0.0091986
863	Shanghai - Textile industry (102)	Shanghai - Textile garments, footwear, caps, leather, etc. (299)	0.0091921
864	Xinjiang - Rangeland-based livestock raising (132)	Guangdong - Agriculture (120)	0.0091837
865	Guangdong - Agricultural and sideline products processing (44)	Guangdong - Lodging (147)	0.009177
866	Tibet - Rangeland-based livestock raising (78)	Fujian - Food manufacturing (127)	0.0091686
867	Inner Mongolia - Lodging (22)	Inner Mongolia - Leasing and commercial services (403)	0.0091656
868	Inner Mongolia - Rangeland-based livestock raising (17)	Shaanxi - Catering (223)	0.0091562
869	Xinjiang - Rangeland-based livestock raising (132)	Xinjiang - Research and experimental development (791)	0.0091521
870	Guangdong - Rubber and Plastic (64)	Guangdong - Rubber and Plastic (64)	0.0091459
871	Sichuan - Rangeland-based livestock raising (431)	Shaanxi - Agriculture (63)	0.0091368
872	Sichuan - Agriculture (10)	Shandong - Agricultural and sideline products processing (2)	0.0091292
873	Xinjiang - Rangeland-based livestock raising (132)	Guangxi - Agriculture (111)	0.0091288
874	Inner Mongolia - Agricultural and sideline products processing (1)	Inner Mongolia - Smelting and pressing of metals (98)	0.0091218
875	Tibet - Rangeland-based livestock raising (78)	Gansu - Agriculture (14)	0.009118
876	Qinghai - Food manufacturing (95)	Qinghai - Lodging (91)	0.0091058
877	Inner Mongolia - Smelting and pressing of metals (98)	Inner Mongolia - Construction (795)	0.0090761
878	Inner Mongolia - Agricultural and sideline products processing (1)	Inner Mongolia - Forestry (130)	0.0090533
879	Jiangsu - Electronic equipment manufacturing (220)	Jiangsu - Electronic equipment manufacturing (220)	0.0090498
880	Xinjiang - Rangeland-based livestock raising (132)	Henan - Beverage manufacturing (173)	0.0090481
881	Inner Mongolia - Rangeland-based livestock raising (17)	Shanghai - Textile garments, footwear, caps, leather, etc. (299)	0.009036
882	Shanghai - Tobacco products manufacturing (43)	Shanghai - Catering (134)	0.0090153
883	Inner Mongolia - Rangeland-based livestock raising (17)	Zhejiang - Tobacco products manufacturing (285)	0.0089907
884	Guangdong - Agriculture (120)	Guangdong - Agricultural and sideline products processing (44)	0.0089829
885	Inner Mongolia - Agricultural and sideline products processing (1)	Inner Mongolia - Poultry raising (135)	0.0089805
886	Gansu - Rangeland-based livestock raising (370)	Shanxi - Agriculture (112)	0.0089769
887	Zhejiang - Nonmetal mineral products (305)	Zhejiang - Construction (1135)	0.0089753
888	Sichuan - Rangeland-based livestock raising (431)	Shaanxi - Agricultural and sideline products processing (96)	0.0089729
889	Inner Mongolia - Agriculture (3)	Inner Mongolia - Chemical raw materials and chemical products (29)	0.0089625
890	Shandong - Textile industry (7)	Guangdong - Textile industry (20)	0.0089416
891	Inner Mongolia - Rangeland-based livestock raising (17)	Shaanxi - Textile industry (328)	0.0089149
892	Sichuan - Catering (54)	Sichuan - Wholesale and retail (322)	0.0088627
893	Sichuan - Rangeland-based livestock raising (431)	Fujian - Agricultural and sideline products processing (52)	0.0088486
894	Liaoning - Agricultural and sideline products processing (36)	Liaoning - Agriculture (137)	0.0088145
895	Hebei - Textile industry (48)	Zhejiang - Textile industry (13)	0.0088105
896	Sichuan - Rangeland-based livestock raising (431)	Sichuan - Coal mining and dressing (361)	0.0087928
897	Tibet - Rangeland-based livestock raising (78)	Henan - Pig raising (167)	0.0087563
898	Inner Mongolia - Rangeland-based livestock raising (17)	Anhui - Catering (247)	0.0087284
899	Jilin - Agriculture (145)	Jilin - Agricultural and sideline products processing (81)	0.0087207
900	Sichuan - Rangeland-based livestock raising (431)	Jiangsu - Food manufacturing (85)	0.0086852
901	Qinghai - Rangeland-based livestock raising (45)	Jiangsu - Chemical raw materials and chemical products (28)	0.0086769
902	Tibet - Rangeland-based livestock raising (78)	Guangdong - Catering (131)	0.0086764
903	Shandong - Food manufacturing (24)	Shandong - Food manufacturing (24)	0.008667
904	Xinjiang - Rangeland-based livestock raising (132)	Shandong - Paper printing, cultural, educational and sports products (70)	0.008654
905	Gansu - Rangeland-based livestock raising (370)	Gansu - Management of water conservancy, environment and public establishments (1046)	0.0086529
906	Inner Mongolia - Textile industry (84)	Inner Mongolia - Textile industry (84)	0.0086527
907	Guangdong - Textile industry (20)	Jiangsu - Textile industry (5)	0.0086447
908	Inner Mongolia - Rangeland-based livestock raising (17)	Zhejiang - Beverage manufacturing (293)	0.0086444
909	Inner Mongolia - Rangeland-based livestock raising (17)	Liaoning - Beverage manufacturing (336)	0.008643
910	Gansu - Rangeland-based livestock raising (370)	Hubei - Beverage manufacturing (123)	0.0086402
911	Inner Mongolia - Rangeland-based livestock raising (17)	Shaanxi - Lodging (237)	0.008623
912	Qinghai - Rangeland-based livestock raising (45)	Guangdong - Beverage manufacturing (125)	0.0086176
913	Tibet - Rangeland-based livestock raising (78)	Hebei - Timber processing and furniture manufacturing (150)	0.0086163
914	Inner Mongolia - Rangeland-based livestock raising (17)	Jiangxi - Agriculture (228)	0.0086147
915	Hunan - Textile industry (230)	Hunan - Textile garments, footwear, caps, leather, etc. (316)	0.008609
916	Jiangsu - Textile industry (5)	Shandong - Textile industry (7)	0.0085921
917	Heilongjiang - Agricultural and sideline products processing (67)	Heilongjiang - Agriculture (148)	0.0085828
918	Qinghai - Rangeland-based livestock raising (45)	Hubei - Beverage manufacturing (123)	0.0085807
919	Gansu - Rangeland-based livestock raising (370)	Jiangsu - Chemical raw materials and chemical products (28)	0.0085709
920	Anhui - Textile industry (149)	Anhui - Textile industry (149)	0.0085565
921	Sichuan - Pig raising (31)	Sichuan - Pig raising (31)	0.0085455
922	Gansu - Tobacco products manufacturing (97)	Gansu - Agriculture (14)	0.00854
923	Shandong - Chemical raw materials and chemical products (33)	Shandong - Sanitation and social welfare (1034)	0.0085298
924	Xinjiang - Rangeland-based livestock raising (132)	Shanghai - Catering (134)	0.0085153
925	Gansu - Rangeland-based livestock raising (370)	Guangdong - Beverage manufacturing (125)	0.0085151
926	Tibet - Rangeland-based livestock raising (78)	Jiangsu - Catering (119)	0.0085128
927	Inner Mongolia - Rangeland-based livestock raising (17)	Hebei - Poultry raising (275)	0.0085078
928	Xinjiang - Rangeland-based livestock raising (132)	Hebei - Beverage manufacturing (184)	0.0084957
929	Shandong - Agriculture (16)	Shandong - Beverage manufacturing (58)	0.0084926
930	Inner Mongolia - Agricultural and sideline products processing (1)	Henan - Agriculture (25)	0.0084634
931	Sichuan - Catering (54)	Sichuan - Banking (464)	0.00845
932	Xinjiang - Rangeland-based livestock raising (132)	Jiangsu - Textile garments, footwear, caps, leather, etc. (59)	0.0084388
933	Inner Mongolia - Rangeland-based livestock raising (17)	Hunan - Food manufacturing (277)	0.0084235
934	Inner Mongolia - Food manufacturing (4)	Shandong - Agricultural and sideline products processing (2)	0.0084076
935	Inner Mongolia - Beverage manufacturing (15)	Inner Mongolia - Beverage manufacturing (15)	0.0083976
936	Inner Mongolia - Lodging (22)	Inner Mongolia - Transport and storage (51)	0.0083806
937	Xinjiang - Rangeland-based livestock raising (132)	Anhui - Textile industry (149)	0.0083788
938	Inner Mongolia - Rangeland-based livestock raising (17)	Shandong - Confinement-based livestock raising (261)	0.0083715
939	Xinjiang - Textile industry (68)	Zhejiang - Textile industry (13)	0.0083664
940	Shandong - Textile garments, footwear, caps, leather, etc. (160)	Shandong - Textile garments, footwear, caps, leather, etc. (160)	0.0083536
941	Xinjiang - Rangeland-based livestock raising (132)	Jiangsu - Tobacco products manufacturing (154)	0.0083475
942	Sichuan - Rangeland-based livestock raising (431)	Sichuan - Sanitation and social welfare (1045)	0.0083428
943	Yunnan - Tobacco products manufacturing (80)	Yunnan - Agriculture (101)	0.0082976
944	Gansu - Agriculture (14)	Gansu - Lodging (144)	0.0082808
945	Sichuan - Lodging (62)	Sichuan - Wholesale and retail (322)	0.0082536
946	Jiangsu - Textile industry (5)	Jiangsu - Paper printing, cultural, educational and sports products (87)	0.008252
947	Sichuan - Rangeland-based livestock raising (431)	Shanxi - Agricultural and sideline products processing (118)	0.0082383
948	Liaoning - Smelting and pressing of metals (155)	Liaoning - Smelting and pressing of metals (155)	0.0082326
949	Qinghai - Rangeland-based livestock raising (45)	Anhui - Food manufacturing (140)	0.0082312
950	Tibet - Rangeland-based livestock raising (78)	Shandong - Poultry raising (172)	0.0082194
951	Hebei - Food manufacturing (83)	Hebei - Agricultural and sideline products processing (34)	0.0082122
952	Hebei - Agricultural and sideline products processing (34)	Hebei - Food manufacturing (83)	0.0082122
953	Xinjiang - Rangeland-based livestock raising (132)	Liaoning - Agriculture (137)	0.0081936
954	Inner Mongolia - Rangeland-based livestock raising (17)	Hubei - Tobacco products manufacturing (345)	0.0081842
955	Gansu - Agriculture, forestry, animal husbandry and fishery service (156)	Gansu - Agriculture (14)	0.0081819
956	Gansu - Agriculture (14)	Gansu - Agriculture, forestry, animal husbandry and fishery service (156)	0.0081819
957	Xinjiang - Rangeland-based livestock raising (132)	Shanghai - Chemical raw materials and chemical products (66)	0.0081737
958	Jiangsu - Production and supply of electric and heat power (229)	Jiangsu - Production and supply of electric and heat power (229)	0.0081674
959	Hunan - Agricultural and sideline products processing (93)	Hunan - Agricultural and sideline products processing (93)	0.0081563
960	Qinghai - Rangeland-based livestock raising (45)	Anhui - Beverage manufacturing (143)	0.0081438
961	Inner Mongolia - Rangeland-based livestock raising (17)	Anhui - Fishery (273)	0.0081374
962	Xinjiang - Agriculture (8)	Xinjiang - Rangeland-based livestock raising (132)	0.0081254
963	Anhui - Agriculture (49)	Anhui - Agriculture (49)	0.0081238
964	Inner Mongolia - Rangeland-based livestock raising (17)	Hebei - Chemical raw materials and chemical products (107)	0.0081235
965	Qinghai - Agriculture (35)	Qinghai - Lodging (91)	0.0081142
966	Sichuan - Rangeland-based livestock raising (431)	Shanghai - Textile industry (102)	0.0081119
967	Qinghai - Rangeland-based livestock raising (45)	Qinghai - Fishery (924)	0.0081081
968	Gansu - Rangeland-based livestock raising (370)	Anhui - Food manufacturing (140)	0.008103
969	Qinghai - Beverage manufacturing (60)	Qinghai - Agricultural and sideline products processing (23)	0.0080977
970	Qinghai - Agricultural and sideline products processing (23)	Qinghai - Beverage manufacturing (60)	0.0080977
971	Inner Mongolia - Rangeland-based livestock raising (17)	Inner Mongolia - Culture, sports and entertainment (451)	0.0080897
972	Inner Mongolia - Beverage manufacturing (15)	Inner Mongolia - Rangeland-based livestock raising (17)	0.0080792
973	Inner Mongolia - Rangeland-based livestock raising (17)	Hubei - Catering (235)	0.0080601
974	Tibet - Rangeland-based livestock raising (78)	Guangdong - Lodging (147)	0.0080572
975	Henan - Smelting and pressing of metals (141)	Henan - Smelting and pressing of metals (141)	0.008049
976	Sichuan - Chemical raw materials and chemical products (57)	Sichuan - Sanitation and social welfare (1045)	0.0080219
977	Gansu - Rangeland-based livestock raising (370)	Anhui - Beverage manufacturing (143)	0.008017
978	Inner Mongolia - Rangeland-based livestock raising (17)	Zhejiang - Timber processing and furniture manufacturing (163)	0.0080123
979	Xinjiang - Rangeland-based livestock raising (132)	Hunan - Agriculture (106)	0.007999
980	Shandong - Lodging (109)	Shandong - Public management and social organizations (1561)	0.007984
981	Qinghai - Rangeland-based livestock raising (45)	Shandong - Chemical raw materials and chemical products (33)	0.0079804
982	Inner Mongolia - Rangeland-based livestock raising (17)	Shanghai - Beverage manufacturing (412)	0.0079732
983	Inner Mongolia - Rangeland-based livestock raising (17)	Jiangsu - Fishery (283)	0.0079455
984	Qinghai - Rangeland-based livestock raising (45)	Tianjin - Agricultural and sideline products processing (170)	0.007936
985	Xinjiang - Rangeland-based livestock raising (132)	Henan - Textile industry (128)	0.0079326
986	Chongqing - Agriculture (166)	Chongqing - Agricultural and sideline products processing (124)	0.007932
987	Xinjiang - Rangeland-based livestock raising (132)	Xinjiang - Coal mining and dressing (531)	0.0079316
988	Shandong - Agriculture (16)	Shandong - Fishery (82)	0.007926
989	Shandong - Fishery (82)	Shandong - Agriculture (16)	0.007926
990	Gansu - Rangeland-based livestock raising (370)	Yunnan - Agriculture (101)	0.0079167
991	Gansu - Rangeland-based livestock raising (370)	Tianjin - Agricultural and sideline products processing (170)	0.0079164
992	Gansu - Tobacco products manufacturing (97)	Gansu - Lodging (144)	0.007915
993	Hebei - Production and supply of electric and heat power (239)	Hebei - Production and supply of electric and heat power (239)	0.0079076
994	Shandong - Food manufacturing (24)	Shandong - Catering (133)	0.0079076
995	Zhejiang - Chemical raw materials and chemical products (90)	Zhejiang - Chemical raw materials and chemical products (90)	0.0079011
996	Tibet - Rangeland-based livestock raising (78)	Shanghai - Paper printing, cultural, educational and sports products (158)	0.0078932
997	Inner Mongolia - Coal mining and dressing (153)	Inner Mongolia - Production and supply of electric and heat power (117)	0.0078825
998	Shandong - Beverage manufacturing (58)	Shandong - Agriculture (16)	0.0078787
999	Sichuan - Lodging (62)	Sichuan - Banking (464)	0.0078692
1000	Guangdong - Food manufacturing (79)	Guangdong - Agricultural and sideline products processing (44)	0.0078684
1001	Guangdong - Agricultural and sideline products processing (44)	Guangdong - Food manufacturing (79)	0.0078684
1002	Henan - Agriculture (25)	Henan - Beverage manufacturing (173)	0.0078559
1003	Inner Mongolia - Rangeland-based livestock raising (17)	Liaoning - Lodging (244)	0.007845
1004	Shandong - Smelting and pressing of metals (114)	Shandong - Construction (951)	0.0078441
1005	Xinjiang - Chemical raw materials and chemical products (94)	Xinjiang - Chemical raw materials and chemical products (94)	0.0078119
1006	Gansu - Rangeland-based livestock raising (370)	Hubei - Textile industry (72)	0.0078033
1007	Henan - Food manufacturing (89)	Henan - Agriculture (25)	0.0077827
1008	Qinghai - Rangeland-based livestock raising (45)	Yunnan - Agriculture (101)	0.0077815
1009	Sichuan - Rangeland-based livestock raising (431)	Hubei - Agriculture (74)	0.0077655
1010	Qinghai - Agriculture (35)	Qinghai - Food manufacturing (95)	0.0077491
1011	Jiangxi - Textile industry (203)	Jiangxi - Textile garments, footwear, caps, leather, etc. (138)	0.0077489
1012	Zhejiang - Textile industry (13)	Fujian - Textile garments, footwear, caps, leather, etc. (151)	0.0077452
1013	Jiangsu - Tobacco products manufacturing (154)	Jiangsu - Agricultural and sideline products processing (12)	0.0077307
1014	Jiangsu - Agricultural and sideline products processing (12)	Jiangsu - Tobacco products manufacturing (154)	0.0077307
1015	Inner Mongolia - Rangeland-based livestock raising (17)	Jiangxi - Timber processing and furniture manufacturing (191)	0.0077264
1016	Qinghai - Rangeland-based livestock raising (45)	Jiangsu - Agriculture (113)	0.0077163
1017	Tibet - Rangeland-based livestock raising (78)	Beijing - Beverage manufacturing (263)	0.0077161
1018	Shandong - Chemical raw materials and chemical products (33)	Shandong - Medicines (165)	0.0077115
1019	Shandong - Medicines (165)	Shandong - Chemical raw materials and chemical products (33)	0.0077115
1020	Inner Mongolia - Rangeland-based livestock raising (17)	Hainan - Agricultural and sideline products processing (367)	0.0077078
1021	Tibet - Rangeland-based livestock raising (78)	Shandong - Catering (133)	0.0077041
1022	Xinjiang - Rangeland-based livestock raising (132)	Shaanxi - Beverage manufacturing (195)	0.0077041
1023	Inner Mongolia - Rangeland-based livestock raising (17)	Guangdong - Fishery (298)	0.007701
1024	Sichuan - Rangeland-based livestock raising (431)	Tianjin - Food manufacturing (116)	0.0076988
1025	Sichuan - Rangeland-based livestock raising (431)	Jiangxi - Agricultural and sideline products processing (99)	0.0076943
1026	Gansu - Beverage manufacturing (108)	Gansu - Agriculture (14)	0.0076892
1027	Tibet - Rangeland-based livestock raising (78)	Tibet - Textile garments, footwear, caps, leather, etc. (1324)	0.0076889
1028	Guangdong - Nonmetal mineral products (218)	Guangdong - Construction (1235)	0.0076882
1029	Shandong - Transport and storage (161)	Shandong - Construction (951)	0.0076842
1030	Inner Mongolia - Rangeland-based livestock raising (17)	Shandong - Rubber and Plastic (105)	0.0076718
1031	Xinjiang - Rangeland-based livestock raising (132)	Shandong - Pig raising (129)	0.0076599
1032	Sichuan - Smelting and pressing of metals (164)	Sichuan - Construction (770)	0.0076593
1033	Inner Mongolia - Pig raising (92)	Inner Mongolia - Food manufacturing (4)	0.0076459
1034	Inner Mongolia - Agricultural and sideline products processing (1)	Hebei - Agriculture (27)	0.0076361
1035	Gansu - Rangeland-based livestock raising (370)	Zhejiang - Agricultural and sideline products processing (126)	0.0076306
1036	Gansu - Rangeland-based livestock raising (370)	Shandong - Chemical raw materials and chemical products (33)	0.007625
1037	Tibet - Rangeland-based livestock raising (78)	Tibet - Forestry (900)	0.007618
1038	Qinghai - Rangeland-based livestock raising (45)	Beijing - Food manufacturing (177)	0.0076109
1039	Inner Mongolia - Agriculture (3)	Jiangsu - Agricultural and sideline products processing (12)	0.0075817
1040	Tibet - Rangeland-based livestock raising (78)	Guangdong - Rubber and Plastic (64)	0.0075747
1041	Shandong - Agricultural and sideline products processing (2)	Jiangsu - Agricultural and sideline products processing (12)	0.0075591
1042	Sichuan - Rangeland-based livestock raising (431)	Hunan - Agricultural and sideline products processing (93)	0.0075431
1043	Qinghai - Rangeland-based livestock raising (45)	Hubei - Textile industry (72)	0.0075398
1044	Xinjiang - Rangeland-based livestock raising (132)	Jilin - Agriculture (145)	0.007536
1045	Inner Mongolia - Rangeland-based livestock raising (17)	Fujian - Textile industry (139)	0.0075308
1046	Zhejiang - Textile industry (13)	Zhejiang - Paper printing, cultural, educational and sports products (77)	0.0075212
1047	Inner Mongolia - Agricultural and sideline products processing (1)	Fujian - Agricultural and sideline products processing (52)	0.0075149
1048	Tibet - Rangeland-based livestock raising (78)	Yunnan - Agricultural and sideline products processing (236)	0.0075141
1049	Inner Mongolia - Transport and storage (51)	Inner Mongolia - Wholesale and retail (284)	0.0075118
1050	Inner Mongolia - Rangeland-based livestock raising (17)	Beijing - Catering (268)	0.0075074
1051	Sichuan - Rangeland-based livestock raising (431)	Inner Mongolia - Agricultural and sideline products processing (1)	0.0074745
1052	Qinghai - Rangeland-based livestock raising (45)	Guangdong - Agriculture (120)	0.0074734
1053	Inner Mongolia - Rangeland-based livestock raising (17)	Guizhou - Agriculture (240)	0.007473
1054	Gansu - Rangeland-based livestock raising (370)	Beijing - Food manufacturing (177)	0.0074692
1055	Xinjiang - Rangeland-based livestock raising (132)	Hubei - Food manufacturing (188)	0.0074666
1056	Zhejiang - Textile industry (13)	Jiangxi - Textile garments, footwear, caps, leather, etc. (138)	0.0074658
1057	Sichuan - Smelting and pressing of metals (164)	Sichuan - Smelting and pressing of metals (164)	0.0074618
1058	Gansu - Rangeland-based livestock raising (370)	Jiangsu - Agriculture (113)	0.0074395
1059	Sichuan - Rangeland-based livestock raising (431)	Guangdong - Timber processing and furniture manufacturing (73)	0.007428
1060	Xinjiang - Rangeland-based livestock raising (132)	Xinjiang - Education (1136)	0.0074119
1061	Tibet - Rangeland-based livestock raising (78)	Guangdong - Tobacco products manufacturing (262)	0.0074002
1062	Xinjiang - Rangeland-based livestock raising (132)	Shanghai - Timber processing and furniture manufacturing (181)	0.0073933
1063	Xinjiang - Rangeland-based livestock raising (132)	Chongqing - Agriculture (166)	0.0073929
1064	Tibet - Rangeland-based livestock raising (78)	Hebei - Confinement-based livestock raising (199)	0.0073757
1065	Xinjiang - Rangeland-based livestock raising (132)	Xinjiang - Chemical fibre (627)	0.0073753
1066	Anhui - Timber processing and furniture manufacturing (204)	Anhui - Timber processing and furniture manufacturing (204)	0.0073736
1067	Hubei - Beverage manufacturing (123)	Hubei - Agricultural and sideline products processing (41)	0.0073719
1068	Hubei - Agricultural and sideline products processing (41)	Hubei - Beverage manufacturing (123)	0.0073719
1069	Shandong - Confinement-based livestock raising (261)	Shandong - Agricultural and sideline products processing (2)	0.0073693
1070	Jiangxi - Nonmetal mineral products (378)	Jiangxi - Construction (1196)	0.0073545
1071	Xinjiang - Agriculture (8)	Xinjiang - Tobacco products manufacturing (179)	0.0073485
1072	Sichuan - Rangeland-based livestock raising (431)	Jiangsu - Timber processing and furniture manufacturing (61)	0.0073411
1073	Inner Mongolia - Chemical raw materials and chemical products (29)	Inner Mongolia - Construction (795)	0.0073401
1074	Hubei - Agriculture (74)	Hubei - Agriculture (74)	0.0073386
1075	Xinjiang - Rangeland-based livestock raising (132)	Heilongjiang - Agriculture (148)	0.0073359
1076	Inner Mongolia - Confinement-based livestock raising (19)	Inner Mongolia - Rangeland-based livestock raising (17)	0.0073293
1077	Gansu - Agriculture (14)	Gansu - Food manufacturing (201)	0.0073218
1078	Gansu - Rangeland-based livestock raising (370)	Guangxi - Agriculture (111)	0.0073107
1079	Qinghai - Rangeland-based livestock raising (45)	Zhejiang - Agricultural and sideline products processing (126)	0.0073023
1080	Tibet - Agriculture (50)	Shandong - Agricultural and sideline products processing (2)	0.0073017
1081	Qinghai - Rangeland-based livestock raising (45)	Guangxi - Agriculture (111)	0.0072904
1082	Jiangsu - Textile industry (5)	Fujian - Textile industry (139)	0.0072832
1083	Xinjiang - Production and supply of electric and heat power (355)	Xinjiang - Production and supply of electric and heat power (355)	0.0072789
1084	Inner Mongolia - Textile industry (84)	Zhejiang - Textile industry (13)	0.0072777
1085	Inner Mongolia - Rangeland-based livestock raising (17)	Shandong - Transport and storage (161)	0.0072715
1086	Qinghai - Beverage manufacturing (60)	Qinghai - Agriculture (35)	0.0072628
1087	Qinghai - Rangeland-based livestock raising (45)	Henan - Beverage manufacturing (173)	0.007256
1088	Sichuan - Textile industry (40)	Zhejiang - Textile industry (13)	0.007239
1089	Inner Mongolia - Rangeland-based livestock raising (17)	Shandong - Agriculture, forestry, animal husbandry and fishery service (295)	0.0072356
1090	Inner Mongolia - Rangeland-based livestock raising (17)	Hunan - Tobacco products manufacturing (321)	0.0072223
1091	Inner Mongolia - Agriculture (3)	Jiangsu - Textile industry (5)	0.0072186
1092	Inner Mongolia - Agricultural and sideline products processing (1)	Liaoning - Agricultural and sideline products processing (36)	0.0072171
1093	Xinjiang - Rangeland-based livestock raising (132)	Shandong - Lodging (109)	0.0072127
1094	Gansu - Rangeland-based livestock raising (370)	Guangdong - Agriculture (120)	0.0071931
1095	Inner Mongolia - Rangeland-based livestock raising (17)	Jiangxi - Textile garments, footwear, caps, leather, etc. (138)	0.0071891
1096	Hebei - Chemical raw materials and chemical products (107)	Hebei - Chemical raw materials and chemical products (107)	0.0071823
1097	Inner Mongolia - Tobacco products manufacturing (157)	Inner Mongolia - Agricultural and sideline products processing (1)	0.0071809
1098	Inner Mongolia - Agricultural and sideline products processing (1)	Inner Mongolia - Tobacco products manufacturing (157)	0.0071809
1099	Xinjiang - Lodging (76)	Xinjiang - Banking (713)	0.0071773
1100	Shanxi - Agriculture (112)	Shanxi - Agriculture (112)	0.0071726
1101	Hunan - Agricultural and sideline products processing (93)	Hunan - Lodging (279)	0.0071707
1102	Qinghai - Rangeland-based livestock raising (45)	Shandong - Paper printing, cultural, educational and sports products (70)	0.0071589
1103	Inner Mongolia - Rangeland-based livestock raising (17)	Henan - Lodging (270)	0.0071549
1104	Gansu - Rangeland-based livestock raising (370)	Henan - Beverage manufacturing (173)	0.0071542
1105	Shanghai - Timber processing and furniture manufacturing (181)	Shanghai - Timber processing and furniture manufacturing (181)	0.0071512
1106	Tibet - Rangeland-based livestock raising (78)	Tibet - Construction (1625)	0.0071371
1107	Tibet - Rangeland-based livestock raising (78)	Liaoning - Food manufacturing (267)	0.0071349
1108	Gansu - Beverage manufacturing (108)	Gansu - Lodging (144)	0.0071264
1109	Inner Mongolia - Agricultural and sideline products processing (1)	Shandong - Agriculture (16)	0.0071193
1110	Sichuan - Rangeland-based livestock raising (431)	Guangdong - Textile garments, footwear, caps, leather, etc. (46)	0.007105
1111	Jiangsu - Textile industry (5)	Anhui - Textile garments, footwear, caps, leather, etc. (266)	0.0070941
1112	Tibet - Rangeland-based livestock raising (78)	Henan - Confinement-based livestock raising (197)	0.0070939
1113	Tibet - Agriculture (50)	Tibet - Agriculture (50)	0.0070831
1114	Qinghai - Rangeland-based livestock raising (45)	Qinghai - Residential services and other services (925)	0.0070825
1115	Xinjiang - Rangeland-based livestock raising (132)	Shaanxi - Food manufacturing (219)	0.0070642
1116	Shandong - Tobacco products manufacturing (217)	Shandong - Agricultural and sideline products processing (2)	0.0070587
1117	Shandong - Agricultural and sideline products processing (2)	Shandong - Tobacco products manufacturing (217)	0.0070587
1118	Qinghai - Rangeland-based livestock raising (45)	Shanghai - Catering (134)	0.0070483
1119	Inner Mongolia - Rangeland-based livestock raising (17)	Guangxi - Beverage manufacturing (375)	0.0070458
1120	Inner Mongolia - Rangeland-based livestock raising (17)	Sichuan - Agricultural and sideline products processing (6)	0.0070442
1121	Xinjiang - Rangeland-based livestock raising (132)	Guangdong - Chemical raw materials and chemical products (47)	0.0070438
1122	Tibet - Rangeland-based livestock raising (78)	Shanxi - Food manufacturing (312)	0.0070418
1123	Inner Mongolia - Rangeland-based livestock raising (17)	Yunnan - Pig raising (297)	0.0070387
1124	Inner Mongolia - Rangeland-based livestock raising (17)	Jiangxi - Food manufacturing (351)	0.0070352
1125	Inner Mongolia - Rangeland-based livestock raising (17)	Gansu - Agricultural and sideline products processing (30)	0.0070312
1126	Jiangsu - Smelting and pressing of metals (100)	Jiangsu - Construction (858)	0.0070293
1127	Hunan - Textile industry (230)	Hunan - Textile industry (230)	0.0070085
1128	Sichuan - Rangeland-based livestock raising (431)	Chongqing - Agricultural and sideline products processing (124)	0.0070074
1129	Qinghai - Rangeland-based livestock raising (45)	Hebei - Beverage manufacturing (184)	0.0070066
1130	Tibet - Rangeland-based livestock raising (78)	Hebei - Pig raising (215)	0.0069995
1131	Henan - Agriculture (25)	Henan - Textile industry (128)	0.0069969
1132	Shanxi - Smelting and pressing of metals (200)	Shanxi - Smelting and pressing of metals (200)	0.0069958
1133	Xinjiang - Rangeland-based livestock raising (132)	Shandong - Tobacco products manufacturing (217)	0.0069822
1134	Inner Mongolia - Agriculture (3)	Inner Mongolia - Pig raising (92)	0.0069803
1135	Inner Mongolia - Pig raising (92)	Inner Mongolia - Agriculture (3)	0.0069803
1136	Qinghai - Agricultural and sideline products processing (23)	Qinghai - Catering (332)	0.0069679
1137	Tibet - Rangeland-based livestock raising (78)	Anhui - Tobacco products manufacturing (264)	0.0069621
1138	Hebei - Agriculture (27)	Shandong - Agricultural and sideline products processing (2)	0.0069619
1139	Hunan - Nonmetal mineral products (427)	Hunan - Construction (1224)	0.0069617
1140	Liaoning - Agricultural and sideline products processing (36)	Liaoning - Catering (452)	0.0069608
1141	Inner Mongolia - Rangeland-based livestock raising (17)	Shanghai - Lodging (335)	0.0069432
1142	Inner Mongolia - Rangeland-based livestock raising (17)	Anhui - Textile garments, footwear, caps, leather, etc. (266)	0.0069329
1143	Sichuan - Agriculture (10)	Sichuan - Textile garments, footwear, caps, leather, etc. (104)	0.0069279
1144	Inner Mongolia - Beverage manufacturing (15)	Inner Mongolia - Confinement-based livestock raising (19)	0.0069227
1145	Guangxi - Agriculture (111)	Guangxi - Agriculture (111)	0.0069198
1146	Tibet - Rangeland-based livestock raising (78)	Zhejiang - Food manufacturing (251)	0.006919
1147	Fujian - Food manufacturing (127)	Fujian - Agricultural and sideline products processing (52)	0.0069122
1148	Fujian - Agricultural and sideline products processing (52)	Fujian - Food manufacturing (127)	0.0069122
1149	Inner Mongolia - Rangeland-based livestock raising (17)	Hebei - Textile garments, footwear, caps, leather, etc. (290)	0.0069104
1150	Gansu - Rangeland-based livestock raising (370)	Shandong - Paper printing, cultural, educational and sports products (70)	0.0069073
1151	Qinghai - Chemical raw materials and chemical products (56)	Qinghai - Sanitation and social welfare (1345)	0.0069045
1152	Tibet - Rangeland-based livestock raising (78)	Inner Mongolia - Food manufacturing (4)	0.0068988
1153	Jiangsu - Textile industry (5)	Anhui - Textile industry (149)	0.0068981
1154	Inner Mongolia - Agricultural and sideline products processing (1)	Guangdong - Catering (131)	0.0068949
1155	Sichuan - Catering (54)	Sichuan - Leasing and commercial services (358)	0.006894
1156	Shandong - Fishery (82)	Shandong - Textile industry (7)	0.0068861
1157	Sichuan - Rangeland-based livestock raising (431)	Beijing - Agricultural and sideline products processing (136)	0.0068797
1158	Qinghai - Rangeland-based livestock raising (45)	Jiangsu - Textile garments, footwear, caps, leather, etc. (59)	0.0068702
1159	Henan - Pig raising (167)	Henan - Agricultural and sideline products processing (38)	0.0068662
1160	Jiangxi - Agriculture (228)	Jiangxi - Agricultural and sideline products processing (99)	0.0068596
1161	Guangdong - Electrical machinery and equipment manufacturing (110)	Guangdong - Electrical machinery and equipment manufacturing (110)	0.0068569
1162	Tibet - Rangeland-based livestock raising (78)	Shanxi - Beverage manufacturing (318)	0.0068549
1163	Qinghai - Textile industry (276)	Qinghai - Textile garments, footwear, caps, leather, etc. (929)	0.0068494
1164	Qinghai - Rangeland-based livestock raising (45)	Qinghai - Coal mining and dressing (634)	0.0068466
1165	Shandong - Agricultural and sideline products processing (2)	Shandong - Confinement-based livestock raising (261)	0.0068366
1166	Sichuan - Paper printing, cultural, educational and sports products (103)	Sichuan - Paper printing, cultural, educational and sports products (103)	0.0068252
1167	Qinghai - Rangeland-based livestock raising (45)	Jiangsu - Tobacco products manufacturing (154)	0.0068247
1168	Gansu - Rangeland-based livestock raising (370)	Gansu - Rubber and Plastic (646)	0.0068205
1169	Gansu - Rangeland-based livestock raising (370)	Jiangsu - Textile garments, footwear, caps, leather, etc. (59)	0.0068199
1170	Xinjiang - Rangeland-based livestock raising (132)	Jiangsu - Paper printing, cultural, educational and sports products (87)	0.0068189
1171	Qinghai - Rangeland-based livestock raising (45)	Anhui - Textile industry (149)	0.0068172
1172	Inner Mongolia - Agriculture (3)	Inner Mongolia - Transport and storage (51)	0.0068172
1173	Gansu - Rangeland-based livestock raising (370)	Hebei - Beverage manufacturing (184)	0.006799
1174	Gansu - Rangeland-based livestock raising (370)	Shanghai - Catering (134)	0.0067877
1175	Gansu - Rangeland-based livestock raising (370)	Anhui - Textile industry (149)	0.0067857
1176	Qinghai - Rangeland-based livestock raising (45)	Qinghai - Research and experimental development (926)	0.0067857
1177	Tibet - Rangeland-based livestock raising (78)	Jiangsu - Lodging (152)	0.006784
1178	Inner Mongolia - Petroleum processing, coking and nuclear fuel processing (174)	Inner Mongolia - Transport and storage (51)	0.0067834
1179	Inner Mongolia - Agricultural and sideline products processing (1)	Inner Mongolia - Sanitation and social welfare (1017)	0.0067764
1180	Tibet - Rangeland-based livestock raising (78)	Anhui - Pig raising (207)	0.0067582
1181	Inner Mongolia - Catering (39)	Inner Mongolia - Leasing and commercial services (403)	0.0067524
1182	Inner Mongolia - Rangeland-based livestock raising (17)	Guizhou - Beverage manufacturing (330)	0.0067461
1183	Xinjiang - Rangeland-based livestock raising (132)	Gansu - Agriculture (14)	0.0067418
1184	Inner Mongolia - Rangeland-based livestock raising (17)	Hubei - Textile garments, footwear, caps, leather, etc. (202)	0.0067395
1185	Qinghai - Rangeland-based livestock raising (45)	Shanghai - Chemical raw materials and chemical products (66)	0.006727
1186	Hebei - Food manufacturing (83)	Hebei - Agriculture (27)	0.0067268
1187	Gansu - Rangeland-based livestock raising (370)	Jiangsu - Tobacco products manufacturing (154)	0.0067264
1188	Tibet - Rangeland-based livestock raising (78)	Anhui - Timber processing and furniture manufacturing (204)	0.006713
1189	Inner Mongolia - Rangeland-based livestock raising (17)	Sichuan - Beverage manufacturing (9)	0.0067115
1190	Qinghai - Rangeland-based livestock raising (45)	Liaoning - Agriculture (137)	0.006711
1191	Henan - Smelting and pressing of metals (141)	Henan - Construction (1109)	0.0067009
1192	Guangxi - Agricultural and sideline products processing (86)	Guangxi - Lodging (430)	0.0066951
1193	Tibet - Rangeland-based livestock raising (78)	Shandong - Textile garments, footwear, caps, leather, etc. (160)	0.0066838
1194	Xinjiang - Rangeland-based livestock raising (132)	Fujian - Food manufacturing (127)	0.0066643
1195	Yunnan - Nonmetal mineral products (521)	Yunnan - Construction (1333)	0.006655
1196	Jiangsu - Medicines (185)	Jiangsu - Chemical raw materials and chemical products (28)	0.0066383
1197	Jiangsu - Chemical raw materials and chemical products (28)	Jiangsu - Medicines (185)	0.0066383
1198	Sichuan - Food manufacturing (37)	Sichuan - Food manufacturing (37)	0.0066327
1199	Hunan - Timber processing and furniture manufacturing (304)	Hunan - Timber processing and furniture manufacturing (304)	0.0066308
1200	Jiangsu - Beverage manufacturing (71)	Jiangsu - Catering (119)	0.0066299
1201	Heilongjiang - Timber processing and furniture manufacturing (327)	Heilongjiang - Timber processing and furniture manufacturing (327)	0.0066283
1202	Sichuan - Rangeland-based livestock raising (431)	Shandong - Fishery (82)	0.0066213
1203	Inner Mongolia - Rangeland-based livestock raising (17)	Hunan - Textile industry (230)	0.0066047
1204	Jiangsu - Agricultural and sideline products processing (12)	Jiangsu - Chemical raw materials and chemical products (28)	0.0066034
1205	Inner Mongolia - Rangeland-based livestock raising (17)	Hebei - Paper printing, cultural, educational and sports products (260)	0.0065952
1206	Gansu - Lodging (144)	Gansu - Public management and social organizations (1685)	0.0065948
1207	Inner Mongolia - Rangeland-based livestock raising (17)	Jiangxi - Textile industry (203)	0.0065946
1208	Inner Mongolia - Rangeland-based livestock raising (17)	Shanghai - Transport and storage (256)	0.0065759
1209	Gansu - Rangeland-based livestock raising (370)	Shanghai - Chemical raw materials and chemical products (66)	0.0065735
1210	Zhejiang - Textile industry (13)	Hebei - Textile industry (48)	0.0065542
1211	Inner Mongolia - Rangeland-based livestock raising (17)	Hubei - Timber processing and furniture manufacturing (313)	0.0065511
1212	Sichuan - Food manufacturing (37)	Sichuan - Pig raising (31)	0.0065458
1213	Guangdong - Textile industry (20)	Zhejiang - Textile garments, footwear, caps, leather, etc. (88)	0.0065411
1214	Sichuan - Rangeland-based livestock raising (431)	Shanghai - Agricultural and sideline products processing (146)	0.0065353
1215	Inner Mongolia - Agricultural and sideline products processing (1)	Anhui - Agricultural and sideline products processing (18)	0.006534
1216	Anhui - Nonmetal mineral products (393)	Anhui - Construction (1014)	0.0065306
1217	Sichuan - Rangeland-based livestock raising (431)	Jiangsu - Chemical raw materials and chemical products (28)	0.0065265
1218	Xinjiang - Rangeland-based livestock raising (132)	Henan - Pig raising (167)	0.0065168
1219	Jiangsu - Electronic equipment manufacturing (220)	Guangdong - Electronic equipment manufacturing (121)	0.0065066
1220	Guangxi - Agricultural and sideline products processing (86)	Guangxi - Agriculture (111)	0.0065065
1221	Xinjiang - Rangeland-based livestock raising (132)	Hebei - Timber processing and furniture manufacturing (150)	0.0065049
1222	Inner Mongolia - Agricultural and sideline products processing (1)	Guangdong - Textile garments, footwear, caps, leather, etc. (46)	0.0065047
1223	Inner Mongolia - Rangeland-based livestock raising (17)	Hebei - Tobacco products manufacturing (444)	0.0065046
1224	Shandong - Catering (133)	Shandong - Public management and social organizations (1561)	0.006494
1225	Shanghai - Food manufacturing (75)	Shanghai - Tobacco products manufacturing (43)	0.0064926
1226	Shanghai - Tobacco products manufacturing (43)	Shanghai - Food manufacturing (75)	0.0064926
1227	Sichuan - Rangeland-based livestock raising (431)	Shanxi - Agriculture (112)	0.0064814
1228	Inner Mongolia - Rangeland-based livestock raising (17)	Shaanxi - Tobacco products manufacturing (429)	0.0064686
1229	Tibet - Rangeland-based livestock raising (78)	Zhejiang - Paper printing, cultural, educational and sports products (77)	0.0064676
1230	Inner Mongolia - Agricultural and sideline products processing (1)	Hebei - Agricultural and sideline products processing (34)	0.0064663
1231	Gansu - Rangeland-based livestock raising (370)	Liaoning - Agriculture (137)	0.0064637
1232	Jiangsu - Chemical raw materials and chemical products (28)	Jiangsu - Textile industry (5)	0.0064397
1233	Sichuan - Timber processing and furniture manufacturing (42)	Sichuan - Public management and social organizations (1547)	0.0064356
1234	Qinghai - Rangeland-based livestock raising (45)	Shandong - Pig raising (129)	0.006433
1235	Shanghai - Textile industry (102)	Zhejiang - Textile industry (13)	0.0064296
1236	Sichuan - Rangeland-based livestock raising (431)	Guangdong - Beverage manufacturing (125)	0.0064245
1237	Sichuan - Lodging (62)	Sichuan - Leasing and commercial services (358)	0.0064202
1238	Inner Mongolia - Rangeland-based livestock raising (17)	Henan - Timber processing and furniture manufacturing (366)	0.0064179
1239	Liaoning - Production and supply of electric and heat power (294)	Liaoning - Production and supply of electric and heat power (294)	0.0064174
1240	Henan - Agriculture (25)	Shandong - Agricultural and sideline products processing (2)	0.0064169
1241	Tibet - Rangeland-based livestock raising (78)	Hubei - Pig raising (224)	0.0064131
1242	Qinghai - Rangeland-based livestock raising (45)	Hunan - Agriculture (106)	0.0064059
1243	Inner Mongolia - Agricultural and sideline products processing (1)	Guangdong - Lodging (147)	0.0064028
1244	Xinjiang - Rangeland-based livestock raising (132)	Guangdong - Catering (131)	0.006402
1245	Sichuan - Textile industry (40)	Sichuan - Paper printing, cultural, educational and sports products (103)	0.0064011
1246	Jiangsu - Textile industry (5)	Jiangsu - Chemical raw materials and chemical products (28)	0.0063986
1247	Shandong - Agriculture (16)	Shandong - Chemical raw materials and chemical products (33)	0.0063942
1248	Xinjiang - Lodging (76)	Xinjiang - Wholesale and retail (567)	0.0063834
1249	Shandong - Agriculture, forestry, animal husbandry and fishery service (295)	Shandong - Agricultural and sideline products processing (2)	0.0063694
1250	Shaanxi - Agricultural and sideline products processing (96)	Shaanxi - Agriculture (63)	0.0063656
1251	Inner Mongolia - Rangeland-based livestock raising (17)	Hubei - Lodging (292)	0.0063539
1252	Gansu - Rangeland-based livestock raising (370)	Hunan - Agriculture (106)	0.0063532
1253	Jilin - Agricultural and sideline products processing (81)	Jilin - Lodging (369)	0.0063518
1254	Sichuan - Agriculture (10)	Sichuan - Tobacco products manufacturing (162)	0.0063485
1255	Anhui - Pig raising (207)	Anhui - Agricultural and sideline products processing (18)	0.0063445
1256	Anhui - Agricultural and sideline products processing (18)	Anhui - Food manufacturing (140)	0.0063433
1257	Anhui - Food manufacturing (140)	Anhui - Agricultural and sideline products processing (18)	0.0063433
1258	Fujian - Agricultural and sideline products processing (52)	Fujian - Lodging (344)	0.0063384
1259	Xinjiang - Agricultural and sideline products processing (11)	Xinjiang - Confinement-based livestock raising (115)	0.0063345
1260	Inner Mongolia - Rangeland-based livestock raising (17)	Sichuan - Agriculture (10)	0.0063337
1261	Tibet - Rangeland-based livestock raising (78)	Hebei - Lodging (205)	0.0063269
1262	Xinjiang - Food manufacturing (26)	Xinjiang - Catering (307)	0.0063227
1263	Gansu - Rangeland-based livestock raising (370)	Henan - Textile industry (128)	0.006317
1264	Inner Mongolia - Rangeland-based livestock raising (17)	Zhejiang - Textile garments, footwear, caps, leather, etc. (88)	0.0063033
1265	Qinghai - Rangeland-based livestock raising (45)	Henan - Textile industry (128)	0.0062892
1266	Inner Mongolia - Rangeland-based livestock raising (17)	Shanxi - Lodging (334)	0.0062875
1267	Sichuan - Rangeland-based livestock raising (431)	Hubei - Beverage manufacturing (123)	0.0062866
1268	Shandong - Agricultural and sideline products processing (2)	Shandong - Construction (951)	0.0062843
1269	Inner Mongolia - Confinement-based livestock raising (19)	Shandong - Agricultural and sideline products processing (2)	0.0062807
1270	Inner Mongolia - Confinement-based livestock raising (19)	Inner Mongolia - Confinement-based livestock raising (19)	0.0062801
1271	Anhui - Agricultural and sideline products processing (18)	Anhui - Beverage manufacturing (143)	0.006276
1272	Anhui - Beverage manufacturing (143)	Anhui - Agricultural and sideline products processing (18)	0.006276
1273	Tibet - Rangeland-based livestock raising (78)	Heilongjiang - Food manufacturing (291)	0.0062734
1274	Hebei - Food manufacturing (83)	Hebei - Lodging (205)	0.0062714
1275	Qinghai - Agriculture (35)	Shandong - Agricultural and sideline products processing (2)	0.0062671
1276	Sichuan - Rangeland-based livestock raising (431)	Sichuan - Research and experimental development (620)	0.0062569
1277	Inner Mongolia - Rangeland-based livestock raising (17)	Anhui - Poultry raising (347)	0.0062533
1278	Yunnan - Rangeland-based livestock raising (1656)	Yunnan - Pig raising (297)	0.0062533
1279	Inner Mongolia - Rangeland-based livestock raising (17)	Chongqing - Food manufacturing (446)	0.0062354
1280	Inner Mongolia - Rangeland-based livestock raising (17)	Henan - Poultry raising (346)	0.0062317
1281	Sichuan - Catering (54)	Sichuan - Education (1001)	0.0062289
1282	Tibet - Rangeland-based livestock raising (78)	Fujian - Beverage manufacturing (193)	0.0062239
1283	Gansu - Rangeland-based livestock raising (370)	Shaanxi - Beverage manufacturing (195)	0.0062191
1284	Hubei - Agriculture (74)	Hubei - Beverage manufacturing (123)	0.0062172
1285	Qinghai - Rangeland-based livestock raising (45)	Shaanxi - Beverage manufacturing (195)	0.0062143
1286	Shandong - Textile industry (7)	Fujian - Textile garments, footwear, caps, leather, etc. (151)	0.0062102
1287	Jiangxi - Agricultural and sideline products processing (99)	Jiangxi - Lodging (435)	0.0062047
1288	Shandong - Chemical raw materials and chemical products (33)	Shandong - Textile industry (7)	0.0061976
1289	Hunan - Agriculture (106)	Hunan - Agriculture (106)	0.0061929
1290	Xinjiang - Rangeland-based livestock raising (132)	Jiangsu - Catering (119)	0.0061873
1291	Xinjiang - Rangeland-based livestock raising (132)	Shandong - Poultry raising (172)	0.0061812
1292	Inner Mongolia - Catering (39)	Inner Mongolia - Transport and storage (51)	0.0061741
1293	Chongqing - Agricultural and sideline products processing (124)	Chongqing - Agricultural and sideline products processing (124)	0.0061627
1294	Qinghai - Rangeland-based livestock raising (45)	Jilin - Agriculture (145)	0.0061575
1295	Inner Mongolia - Agricultural and sideline products processing (1)	Shanghai - Catering (134)	0.0061068
1296	Hubei - Pig raising (224)	Hubei - Agricultural and sideline products processing (41)	0.0061063
1297	Xinjiang - Rangeland-based livestock raising (132)	Shanghai - Paper printing, cultural, educational and sports products (158)	0.0061006
1298	Fujian - Timber processing and furniture manufacturing (306)	Fujian - Timber processing and furniture manufacturing (306)	0.0060913
1299	Inner Mongolia - Confinement-based livestock raising (19)	Inner Mongolia - Lodging (22)	0.0060878
1300	Tibet - Rangeland-based livestock raising (78)	Zhejiang - Tobacco products manufacturing (285)	0.0060829
1301	Qinghai - Rangeland-based livestock raising (45)	Shanghai - Timber processing and furniture manufacturing (181)	0.006082
1302	Shandong - Textile industry (7)	Shandong - Chemical raw materials and chemical products (33)	0.0060787
1303	Sichuan - Rangeland-based livestock raising (431)	Yunnan - Agriculture (101)	0.006075
1304	Xinjiang - Rangeland-based livestock raising (132)	Beijing - Beverage manufacturing (263)	0.0060719
1305	Inner Mongolia - Agricultural and sideline products processing (1)	Henan - Agricultural and sideline products processing (38)	0.0060666
1306	Tibet - Rangeland-based livestock raising (78)	Hubei - Fishery (241)	0.0060517
1307	Inner Mongolia - Agricultural and sideline products processing (1)	Inner Mongolia - Production and supply of electric and heat power (117)	0.0060436
1308	Inner Mongolia - Agricultural and sideline products processing (1)	Guangdong - Agricultural and sideline products processing (44)	0.0060144
1309	Gansu - Rangeland-based livestock raising (370)	Hubei - Food manufacturing (188)	0.0060136
1310	Inner Mongolia - Food manufacturing (4)	Inner Mongolia - Construction (795)	0.0060096
1311	Qinghai - Rangeland-based livestock raising (45)	Chongqing - Agriculture (166)	0.0059981
1312	Qinghai - Rangeland-based livestock raising (45)	Shandong - Lodging (109)	0.005973
1313	Qinghai - Rangeland-based livestock raising (45)	Hubei - Food manufacturing (188)	0.0059722
1314	Gansu - Rangeland-based livestock raising (370)	Jilin - Agriculture (145)	0.005972
1315	Shandong - Textile industry (7)	Jiangxi - Textile garments, footwear, caps, leather, etc. (138)	0.005972
1316	Hunan - Chemical raw materials and chemical products (178)	Hunan - Chemical raw materials and chemical products (178)	0.0059684
1317	Gansu - Rangeland-based livestock raising (370)	Shanghai - Timber processing and furniture manufacturing (181)	0.0059664
1318	Shandong - Nonmetal mineral products (176)	Shandong - Nonmetal mineral products (176)	0.0059486
1319	Xinjiang - Rangeland-based livestock raising (132)	Guangdong - Lodging (147)	0.0059451
1320	Gansu - Rangeland-based livestock raising (370)	Shandong - Pig raising (129)	0.0059443
1321	Inner Mongolia - Rangeland-based livestock raising (17)	Shanghai - Rubber and Plastic (206)	0.0059429
1322	Jiangsu - Fishery (283)	Jiangsu - Agricultural and sideline products processing (12)	0.0059303
1323	Sichuan - Rangeland-based livestock raising (431)	Zhejiang - Agricultural and sideline products processing (126)	0.0059208
1324	Hunan - Textile garments, footwear, caps, leather, etc. (316)	Hunan - Textile garments, footwear, caps, leather, etc. (316)	0.0059166
1325	Hubei - Nonmetal mineral products (505)	Hubei - Construction (1172)	0.0059161
1326	Shandong - Agricultural and sideline products processing (2)	Shandong - Agriculture, forestry, animal husbandry and fishery service (295)	0.005909
1327	Sichuan - Pig raising (31)	Sichuan - Textile industry (40)	0.005891
1328	Qinghai - Beverage manufacturing (60)	Qinghai - Rangeland-based livestock raising (45)	0.0058909
1329	Gansu - Rangeland-based livestock raising (370)	Chongqing - Agriculture (166)	0.0058883
1330	Inner Mongolia - Agricultural and sideline products processing (1)	Jiangsu - Catering (119)	0.0058863
1331	Tibet - Rangeland-based livestock raising (78)	Anhui - Lodging (225)	0.0058718
1332	Xinjiang - Rangeland-based livestock raising (132)	Shandong - Catering (133)	0.0058667
1333	Inner Mongolia - Rangeland-based livestock raising (17)	Jilin - Beverage manufacturing (447)	0.0058595
1334	Inner Mongolia - Food manufacturing (4)	Inner Mongolia - Culture, sports and entertainment (451)	0.0058573
1335	Tibet - Rangeland-based livestock raising (78)	Shaanxi - Catering (223)	0.0058486
1336	Tibet - Rangeland-based livestock raising (78)	Zhejiang - Beverage manufacturing (293)	0.0058485
1337	Hunan - Agricultural and sideline products processing (93)	Hunan - Agriculture (106)	0.0058477
1338	Zhejiang - Smelting and pressing of metals (196)	Zhejiang - Smelting and pressing of metals (196)	0.0058474
1339	Sichuan - Rangeland-based livestock raising (431)	Anhui - Food manufacturing (140)	0.0058303
1340	Gansu - Rangeland-based livestock raising (370)	Heilongjiang - Agriculture (148)	0.0058301
1341	Qinghai - Rangeland-based livestock raising (45)	Heilongjiang - Agriculture (148)	0.0058246
1342	Henan - Agricultural and sideline products processing (38)	Henan - Catering (436)	0.00581
1343	Hebei - Agriculture (27)	Hebei - Beverage manufacturing (184)	0.0058062
1344	Jiangsu - Food manufacturing (85)	Jiangsu - Catering (119)	0.005806
1345	Qinghai - Rangeland-based livestock raising (45)	Shandong - Tobacco products manufacturing (217)	0.005803
1346	Sichuan - Lodging (62)	Sichuan - Education (1001)	0.0058008
1347	Inner Mongolia - Agricultural and sideline products processing (1)	Shaanxi - Agriculture (63)	0.0057818
1348	Inner Mongolia - Rangeland-based livestock raising (17)	Liaoning - Textile industry (390)	0.0057763
1349	Tibet - Rangeland-based livestock raising (78)	Inner Mongolia - Agriculture (3)	0.0057735
1350	Inner Mongolia - Rangeland-based livestock raising (17)	Henan - Tobacco products manufacturing (469)	0.0057734
1351	Sichuan - Rangeland-based livestock raising (431)	Anhui - Beverage manufacturing (143)	0.0057684
1352	Hubei - Fishery (241)	Hubei - Agricultural and sideline products processing (41)	0.0057622
1353	Guangdong - Food manufacturing (79)	Guangdong - Catering (131)	0.0057608
1354	Tibet - Rangeland-based livestock raising (78)	Shaanxi - Textile industry (328)	0.0057546
1355	Guangdong - Agricultural and sideline products processing (44)	Guangdong - Agriculture (120)	0.0057506
1356	Shandong - Agricultural and sideline products processing (2)	Shandong - Transport and storage (161)	0.0057447
1357	Inner Mongolia - Rangeland-based livestock raising (17)	Liaoning - Fishery (382)	0.0057296
1358	Inner Mongolia - Rangeland-based livestock raising (17)	Hebei - Agriculture, forestry, animal husbandry and fishery service (389)	0.0057267
1359	Shanxi - Agricultural and sideline products processing (118)	Shanxi - Agriculture (112)	0.0057258
1360	Zhejiang - Textile industry (13)	Jiangsu - Textile garments, footwear, caps, leather, etc. (59)	0.0057245
1361	Fujian - Textile garments, footwear, caps, leather, etc. (151)	Guangdong - Textile garments, footwear, caps, leather, etc. (46)	0.0057194
1362	Gansu - Rangeland-based livestock raising (370)	Shandong - Lodging (109)	0.0057124
1363	Gansu - Rangeland-based livestock raising (370)	Shaanxi - Food manufacturing (219)	0.0057026
1364	Jiangsu - Agricultural and sideline products processing (12)	Shandong - Agricultural and sideline products processing (2)	0.0056999
1365	Qinghai - Rangeland-based livestock raising (45)	Shaanxi - Food manufacturing (219)	0.0056981
1366	Xinjiang - Nonmetal mineral products (526)	Xinjiang - Construction (1229)	0.0056944
1367	Jiangsu - Textile industry (5)	Henan - Textile industry (128)	0.005692
1368	Jiangsu - Rubber and Plastic (213)	Jiangsu - Chemical raw materials and chemical products (28)	0.0056903
1369	Jiangsu - Chemical raw materials and chemical products (28)	Jiangsu - Rubber and Plastic (213)	0.0056903
1370	Inner Mongolia - Food manufacturing (4)	Inner Mongolia - Chemical raw materials and chemical products (29)	0.0056901
1371	Qinghai - Food manufacturing (95)	Qinghai - Agricultural and sideline products processing (23)	0.0056898
1372	Qinghai - Agricultural and sideline products processing (23)	Qinghai - Food manufacturing (95)	0.0056898
1373	Inner Mongolia - Rangeland-based livestock raising (17)	Inner Mongolia - Other manufacturing (1080)	0.005688
1374	Shandong - Agriculture (16)	Shandong - Paper printing, cultural, educational and sports products (70)	0.0056822
1375	Jiangxi - Textile garments, footwear, caps, leather, etc. (138)	Guangdong - Textile garments, footwear, caps, leather, etc. (46)	0.0056805
1376	Zhejiang - Textile industry (13)	Shandong - Textile industry (7)	0.0056759
1377	Sichuan - Rangeland-based livestock raising (431)	Sichuan - Production and supply of electric and heat power (198)	0.0056693
1378	Inner Mongolia - Rangeland-based livestock raising (17)	Anhui - Paper printing, cultural, educational and sports products (288)	0.0056653
1379	Qinghai - Rangeland-based livestock raising (45)	Guangdong - Chemical raw materials and chemical products (47)	0.0056626
1380	Inner Mongolia - Agricultural and sideline products processing (1)	Inner Mongolia - Textile garments, footwear, caps, leather, etc. (541)	0.005657
1381	Inner Mongolia - Rangeland-based livestock raising (17)	Beijing - Lodging (341)	0.0056511
1382	Sichuan - Rangeland-based livestock raising (431)	Hubei - Textile industry (72)	0.0056388
1383	Gansu - Rangeland-based livestock raising (370)	Guangdong - Chemical raw materials and chemical products (47)	0.0056258
1384	Shandong - Agricultural and sideline products processing (2)	Shandong - Textile industry (7)	0.0056141
1385	Inner Mongolia - Rangeland-based livestock raising (17)	Jilin - Confinement-based livestock raising (371)	0.0056033
1386	Shanxi - Production and supply of electric and heat power (353)	Shanxi - Production and supply of electric and heat power (353)	0.005592
1387	Jiangsu - Textile industry (5)	Hubei - Textile industry (72)	0.005585
1388	Inner Mongolia - Rangeland-based livestock raising (17)	Hunan - Pig raising (311)	0.0055825
1389	Sichuan - Rangeland-based livestock raising (431)	Shandong - Chemical raw materials and chemical products (33)	0.0055709
1390	Hubei - Agriculture (74)	Hubei - Textile industry (72)	0.0055649
1391	Tibet - Rangeland-based livestock raising (78)	Jiangxi - Agriculture (228)	0.0055647
1392	Henan - Confinement-based livestock raising (197)	Henan - Agricultural and sideline products processing (38)	0.0055626
1393	Shaanxi - Agriculture (63)	Shaanxi - Beverage manufacturing (195)	0.0055587
1394	Tibet - Rangeland-based livestock raising (78)	Shanghai - Textile garments, footwear, caps, leather, etc. (299)	0.0055563
1395	Qinghai - Transport and storage (208)	Qinghai - Construction (1234)	0.0055486
1396	Gansu - Rangeland-based livestock raising (370)	Shandong - Tobacco products manufacturing (217)	0.0055435
1397	Inner Mongolia - Chemical raw materials and chemical products (29)	Inner Mongolia - Agriculture (3)	0.0055435
1398	Gansu - Rangeland-based livestock raising (370)	Jiangsu - Paper printing, cultural, educational and sports products (87)	0.0055421
1399	Xinjiang - Agricultural and sideline products processing (11)	Xinjiang - Rangeland-based livestock raising (132)	0.0055404
1400	Xinjiang - Agriculture (8)	Jiangsu - Agricultural and sideline products processing (12)	0.0055301
1401	Inner Mongolia - Agriculture (3)	Shandong - Textile industry (7)	0.0055253
1402	Xinjiang - Rangeland-based livestock raising (132)	Yunnan - Agricultural and sideline products processing (236)	0.0055247
1403	Guangxi - Textile industry (383)	Guangxi - Textile garments, footwear, caps, leather, etc. (674)	0.0055231
1404	Qinghai - Rangeland-based livestock raising (45)	Jiangsu - Paper printing, cultural, educational and sports products (87)	0.0055172
1405	Tibet - Rangeland-based livestock raising (78)	Shaanxi - Lodging (237)	0.005508
1406	Xinjiang - Beverage manufacturing (53)	Xinjiang - Food manufacturing (26)	0.0054912
1407	Xinjiang - Food manufacturing (26)	Xinjiang - Beverage manufacturing (53)	0.0054912
1408	Tibet - Rangeland-based livestock raising (78)	Hunan - Food manufacturing (277)	0.0054904
1409	Shanxi - Agricultural and sideline products processing (118)	Shanxi - Agricultural and sideline products processing (118)	0.0054892
1410	Sichuan - Rangeland-based livestock raising (431)	Tianjin - Agricultural and sideline products processing (170)	0.0054887
1411	Xinjiang - Rangeland-based livestock raising (132)	Guangdong - Rubber and Plastic (64)	0.0054854
1412	Xinjiang - Rangeland-based livestock raising (132)	Hebei - Confinement-based livestock raising (199)	0.0054829
1413	Sichuan - Transport and storage (122)	Sichuan - Wholesale and retail (322)	0.0054784
1414	Inner Mongolia - Rangeland-based livestock raising (17)	Hunan - Beverage manufacturing (405)	0.0054769
1415	Sichuan - Rangeland-based livestock raising (431)	Beijing - Food manufacturing (177)	0.0054736
1416	Gansu - Rangeland-based livestock raising (370)	Fujian - Food manufacturing (127)	0.0054715
1417	Sichuan - Agricultural and sideline products processing (6)	Sichuan - Chemical raw materials and chemical products (57)	0.0054682
1418	Sichuan - Agricultural and sideline products processing (6)	Sichuan - Construction (770)	0.0054661
1419	Henan - Beverage manufacturing (173)	Henan - Agricultural and sideline products processing (38)	0.0054653
1420	Henan - Agricultural and sideline products processing (38)	Henan - Beverage manufacturing (173)	0.0054653
1421	Zhejiang - Production and supply of electric and heat power (333)	Zhejiang - Production and supply of electric and heat power (333)	0.0054574
1422	Tibet - Rangeland-based livestock raising (78)	Liaoning - Beverage manufacturing (336)	0.0054571
1423	Inner Mongolia - Food manufacturing (4)	Jiangsu - Agricultural and sideline products processing (12)	0.0054555
1424	Shandong - Chemical raw materials and chemical products (33)	Shandong - Construction (951)	0.0054518
1425	Fujian - Paper printing, cultural, educational and sports products (226)	Fujian - Paper printing, cultural, educational and sports products (226)	0.0054484
1426	Inner Mongolia - Agriculture, forestry, animal husbandry and fishery service (310)	Inner Mongolia - Agricultural and sideline products processing (1)	0.0054452
1427	Tibet - Rangeland-based livestock raising (78)	Zhejiang - Timber processing and furniture manufacturing (163)	0.0054429
1428	Sichuan - Rangeland-based livestock raising (431)	Jiangsu - Agriculture (113)	0.0054271
1429	Tibet - Rangeland-based livestock raising (78)	Anhui - Catering (247)	0.0054246
1430	Jiangsu - Textile industry (5)	Shanghai - Textile industry (102)	0.0054199
1431	Inner Mongolia - Rangeland-based livestock raising (17)	Inner Mongolia - Petroleum processing, coking and nuclear fuel processing (174)	0.0054092
1432	Xinjiang - Rangeland-based livestock raising (132)	Guangdong - Tobacco products manufacturing (262)	0.0054062
1433	Sichuan - Agriculture (10)	Sichuan - Chemical raw materials and chemical products (57)	0.005406
1434	Inner Mongolia - Forestry (130)	Inner Mongolia - Food manufacturing (4)	0.0054054
1435	Sichuan - Pig raising (31)	Sichuan - Timber processing and furniture manufacturing (42)	0.0054012
1436	Inner Mongolia - Food manufacturing (4)	Inner Mongolia - Pig raising (92)	0.005397
1437	Anhui - Textile garments, footwear, caps, leather, etc. (266)	Anhui - Textile garments, footwear, caps, leather, etc. (266)	0.0053962
1438	Sichuan - Rangeland-based livestock raising (431)	Guangxi - Agriculture (111)	0.0053927
1439	Shanghai - Food manufacturing (75)	Shanghai - Catering (134)	0.0053888
1440	Xinjiang - Rangeland-based livestock raising (132)	Liaoning - Food manufacturing (267)	0.0053857
1441	Qinghai - Lodging (91)	Qinghai - Banking (920)	0.0053749
1442	Inner Mongolia - Agricultural and sideline products processing (1)	Shaanxi - Catering (223)	0.0053741
1443	Shandong - Beverage manufacturing (58)	Shandong - Lodging (109)	0.0053715
1444	Inner Mongolia - Poultry raising (135)	Inner Mongolia - Food manufacturing (4)	0.0053619
1445	Guangxi - Timber processing and furniture manufacturing (354)	Guangxi - Timber processing and furniture manufacturing (354)	0.0053599
1446	Shandong - Textile industry (7)	Hebei - Textile industry (48)	0.0053597
1447	Sichuan - Poultry raising (69)	Sichuan - Food manufacturing (37)	0.0053595
1448	Sichuan - Rangeland-based livestock raising (431)	Henan - Beverage manufacturing (173)	0.0053565
1449	Tibet - Rangeland-based livestock raising (78)	Hebei - Poultry raising (275)	0.0053532
1450	Fujian - Nonmetal mineral products (340)	Fujian - Construction (1273)	0.00535
1451	Guangdong - Food manufacturing (79)	Guangdong - Lodging (147)	0.0053497
1452	Henan - Agriculture (25)	Henan - Pig raising (167)	0.0053476
1453	Henan - Pig raising (167)	Henan - Agriculture (25)	0.0053476
1454	Xinjiang - Rangeland-based livestock raising (132)	Shanxi - Food manufacturing (312)	0.0053443
1455	Jiangsu - Catering (119)	Jiangsu - Public management and social organizations (1621)	0.0053324
1456	Qinghai - Rangeland-based livestock raising (45)	Henan - Pig raising (167)	0.0053285
1457	Xinjiang - Agricultural and sideline products processing (11)	Shandong - Agricultural and sideline products processing (2)	0.0053207
1458	Yunnan - Agriculture (101)	Yunnan - Agricultural and sideline products processing (236)	0.0053199
1459	Sichuan - Rangeland-based livestock raising (431)	Guangdong - Agriculture (120)	0.0053193
1460	Xinjiang - Transport and storage (168)	Xinjiang - Construction (1229)	0.0053136
1461	Qinghai - Smelting and pressing of metals (348)	Qinghai - Smelting and pressing of metals (348)	0.0053133
1462	Qinghai - Rangeland-based livestock raising (45)	Hebei - Timber processing and furniture manufacturing (150)	0.0053095
1463	Inner Mongolia - Rangeland-based livestock raising (17)	Guangxi - Food manufacturing (460)	0.0053087
1464	Shaanxi - Agricultural and sideline products processing (96)	Shaanxi - Agricultural and sideline products processing (96)	0.005304
1465	Inner Mongolia - Agriculture (3)	Inner Mongolia - Construction (795)	0.0052965
1466	Gansu - Agriculture (14)	Jiangsu - Agricultural and sideline products processing (12)	0.0052897
1467	Jiangsu - Beverage manufacturing (71)	Jiangsu - Lodging (152)	0.0052835
1468	Zhejiang - Agricultural and sideline products processing (126)	Zhejiang - Agricultural and sideline products processing (126)	0.0052834
1469	Xinjiang - Rangeland-based livestock raising (132)	Henan - Confinement-based livestock raising (197)	0.0052795
1470	Xinjiang - Rangeland-based livestock raising (132)	Anhui - Tobacco products manufacturing (264)	0.0052764
1471	Xinjiang - Agriculture (8)	Jiangsu - Textile industry (5)	0.0052748
1472	Inner Mongolia - Food manufacturing (4)	Inner Mongolia - Transport and storage (51)	0.0052735
1473	Inner Mongolia - Rangeland-based livestock raising (17)	Beijing - Timber processing and furniture manufacturing (474)	0.005268
1474	Qinghai - Rangeland-based livestock raising (45)	Gansu - Agriculture (14)	0.0052665
1475	Xinjiang - Agriculture (8)	Xinjiang - Chemical raw materials and chemical products (94)	0.0052633
1476	Inner Mongolia - Rangeland-based livestock raising (17)	Shandong - Construction (951)	0.0052595
1477	Tibet - Rangeland-based livestock raising (78)	Shandong - Confinement-based livestock raising (261)	0.0052542
1478	Shandong - Timber processing and furniture manufacturing (32)	Shandong - Public management and social organizations (1561)	0.0052444
1479	Gansu - Rangeland-based livestock raising (370)	Hebei - Timber processing and furniture manufacturing (150)	0.0052441
1480	Jiangsu - Textile industry (5)	Hubei - Textile garments, footwear, caps, leather, etc. (202)	0.0052397
1481	Guangdong - Agriculture (120)	Guangdong - Food manufacturing (79)	0.0052366
1482	Xinjiang - Tobacco products manufacturing (179)	Xinjiang - Lodging (76)	0.0052346
1483	Inner Mongolia - Rangeland-based livestock raising (17)	Liaoning - Confinement-based livestock raising (414)	0.005232
1484	Sichuan - Rangeland-based livestock raising (431)	Sichuan - Chemical fibre (616)	0.0052319
1485	Inner Mongolia - Rangeland-based livestock raising (17)	Shaanxi - Pig raising (419)	0.0052238
1486	Guangdong - Electronic equipment manufacturing (121)	Jiangsu - Electronic equipment manufacturing (220)	0.0052202
1487	Sichuan - Beverage manufacturing (9)	Sichuan - Chemical raw materials and chemical products (57)	0.00521
1488	Shandong - Lodging (109)	Shandong - Banking (503)	0.0052084
1489	Sichuan - Beverage manufacturing (9)	Sichuan - Construction (770)	0.005208
1490	Sichuan - Pig raising (31)	Sichuan - Catering (54)	0.005205
1491	Henan - Production and supply of electric and heat power (314)	Henan - Production and supply of electric and heat power (314)	0.0052046
1492	Xinjiang - Rangeland-based livestock raising (132)	Hebei - Pig raising (215)	0.0052033
1493	Hebei - Agricultural and sideline products processing (34)	Hebei - Catering (461)	0.005203
1494	Xinjiang - Rangeland-based livestock raising (132)	Shanxi - Beverage manufacturing (318)	0.0052025
1495	Tibet - Rangeland-based livestock raising (78)	Guizhou - Agriculture (240)	0.0051986
1496	Sichuan - Chemical raw materials and chemical products (57)	Sichuan - Medicines (142)	0.0051936
1497	Sichuan - Medicines (142)	Sichuan - Chemical raw materials and chemical products (57)	0.0051936
1498	Qinghai - Rangeland-based livestock raising (45)	Shandong - Poultry raising (172)	0.0051912
1499	Tibet - Rangeland-based livestock raising (78)	Jiangsu - Fishery (283)	0.0051873
1500	Qinghai - Rangeland-based livestock raising (45)	Fujian - Food manufacturing (127)	0.0051827
1501	Xinjiang - Rangeland-based livestock raising (132)	Inner Mongolia - Food manufacturing (4)	0.0051767
1502	Tibet - Rangeland-based livestock raising (78)	Hainan - Agricultural and sideline products processing (367)	0.0051755
1503	Shanghai - Paper printing, cultural, educational and sports products (158)	Shanghai - Paper printing, cultural, educational and sports products (158)	0.0051754
1504	Sichuan - Timber processing and furniture manufacturing (42)	Sichuan - Education (1001)	0.0051704
1505	Qinghai - Rangeland-based livestock raising (45)	Guangdong - Catering (131)	0.0051658
1506	Shanxi - Nonmetal mineral products (434)	Shanxi - Construction (1361)	0.0051602
1507	Xinjiang - Rangeland-based livestock raising (132)	Anhui - Timber processing and furniture manufacturing (204)	0.0051568
1508	Sichuan - Rangeland-based livestock raising (431)	Jiangsu - Textile garments, footwear, caps, leather, etc. (59)	0.005152
1509	Shandong - Agricultural and sideline products processing (2)	Shandong - Rubber and Plastic (105)	0.0051459
1510	Inner Mongolia - Rangeland-based livestock raising (17)	Chongqing - Beverage manufacturing (516)	0.0051424
1511	Xinjiang - Rangeland-based livestock raising (132)	Anhui - Pig raising (207)	0.0051371
1512	Gansu - Tobacco products manufacturing (97)	Gansu - Agricultural and sideline products processing (30)	0.0051353
1513	Gansu - Agricultural and sideline products processing (30)	Gansu - Tobacco products manufacturing (97)	0.0051353
1514	Gansu - Confinement-based livestock raising (248)	Gansu - Agriculture (14)	0.0051327
1515	Gansu - Agriculture (14)	Gansu - Confinement-based livestock raising (248)	0.0051327
1516	Sichuan - Agriculture (10)	Sichuan - Paper printing, cultural, educational and sports products (103)	0.005132
1517	Hubei - Food manufacturing (188)	Hubei - Agricultural and sideline products processing (41)	0.0051309
1518	Hubei - Agricultural and sideline products processing (41)	Hubei - Food manufacturing (188)	0.0051309
1519	Tibet - Rangeland-based livestock raising (78)	Hubei - Tobacco products manufacturing (345)	0.0051307
1520	Hubei - Textile industry (72)	Zhejiang - Textile industry (13)	0.0051207
1521	Inner Mongolia - Rangeland-based livestock raising (17)	Heilongjiang - Lodging (343)	0.0051165
1522	Hebei - Timber processing and furniture manufacturing (150)	Hebei - Construction (1099)	0.0051159
1523	Tibet - Agriculture (50)	Tibet - Rangeland-based livestock raising (78)	0.0051081
1524	Gansu - Rangeland-based livestock raising (370)	Gansu - Coal mining and dressing (648)	0.0051065
1525	Qinghai - Food manufacturing (95)	Qinghai - Agriculture (35)	0.0051032
1526	Inner Mongolia - Rangeland-based livestock raising (17)	Chongqing - Catering (362)	0.0051001
1527	Henan - Food manufacturing (89)	Henan - Lodging (270)	0.0050999
1528	Shaanxi - Agriculture (63)	Shaanxi - Food manufacturing (219)	0.005097
1529	Sichuan - Food manufacturing (37)	Sichuan - Textile garments, footwear, caps, leather, etc. (104)	0.0050952
1530	Xinjiang - Rangeland-based livestock raising (132)	Shandong - Textile garments, footwear, caps, leather, etc. (160)	0.0050929
1531	Gansu - Rangeland-based livestock raising (370)	Gansu - Sanitation and social welfare (1376)	0.0050875
1532	Tibet - Rangeland-based livestock raising (78)	Anhui - Fishery (273)	0.0050772
1533	Tibet - Rangeland-based livestock raising (78)	Fujian - Textile industry (139)	0.0050752
1534	Gansu - Rangeland-based livestock raising (370)	Guangdong - Catering (131)	0.0050711
1535	Inner Mongolia - Rangeland-based livestock raising (17)	Shandong - Medicines (165)	0.0050693
1536	Inner Mongolia - Rangeland-based livestock raising (17)	Heilongjiang - Timber processing and furniture manufacturing (327)	0.005065
1537	Inner Mongolia - Agricultural and sideline products processing (1)	Shaanxi - Lodging (237)	0.0050611
1538	Tibet - Rangeland-based livestock raising (78)	Hebei - Chemical raw materials and chemical products (107)	0.0050573
1539	Sichuan - Rangeland-based livestock raising (431)	Jiangsu - Tobacco products manufacturing (154)	0.0050556
1540	Sichuan - Chemical raw materials and chemical products (57)	Sichuan - Construction (770)	0.0050519
1541	Gansu - Agriculture (14)	Jiangsu - Textile industry (5)	0.0050432
1542	Inner Mongolia - Agriculture (3)	Inner Mongolia - Tobacco products manufacturing (157)	0.0050391
1543	Shandong - Pig raising (129)	Shandong - Agriculture (16)	0.0050357
1544	Shandong - Agriculture (16)	Shandong - Pig raising (129)	0.0050357
1545	Xinjiang - Lodging (76)	Xinjiang - Leasing and commercial services (619)	0.0050356
1546	Inner Mongolia - Agricultural and sideline products processing (1)	Guangxi - Agricultural and sideline products processing (86)	0.005031
1547	Gansu - Rangeland-based livestock raising (370)	Henan - Pig raising (167)	0.0050304
1548	Inner Mongolia - Agricultural and sideline products processing (1)	Hubei - Agricultural and sideline products processing (41)	0.0050271
1549	Inner Mongolia - Agricultural and sideline products processing (1)	Zhejiang - Lodging (265)	0.0050193
1550	Qinghai - Rangeland-based livestock raising (45)	Jiangsu - Catering (119)	0.0050193
1551	Qinghai - Rangeland-based livestock raising (45)	Shanghai - Paper printing, cultural, educational and sports products (158)	0.0050124
1552	Inner Mongolia - Timber processing and furniture manufacturing (55)	Inner Mongolia - Public management and social organizations (1512)	0.0050119
1553	Jiangsu - Chemical raw materials and chemical products (28)	Jiangsu - Chemical fibre (243)	0.0049992
1554	Jiangsu - Chemical fibre (243)	Jiangsu - Chemical raw materials and chemical products (28)	0.0049992
1555	Guangdong - Beverage manufacturing (125)	Guangdong - Agricultural and sideline products processing (44)	0.004999
1556	Guangdong - Agricultural and sideline products processing (44)	Guangdong - Beverage manufacturing (125)	0.004999
1557	Qinghai - Rangeland-based livestock raising (45)	Qinghai - Education (1346)	0.0049896
1558	Tibet - Rangeland-based livestock raising (78)	Guangdong - Fishery (298)	0.0049896
1559	Xinjiang - Lodging (76)	Xinjiang - Construction (1229)	0.0049864
1560	Gansu - Pig raising (252)	Gansu - Agriculture (14)	0.0049841
1561	Gansu - Agriculture (14)	Gansu - Pig raising (252)	0.0049841
1562	Yunnan - Pig raising (297)	Yunnan - Tobacco products manufacturing (80)	0.0049815
1563	Gansu - Rangeland-based livestock raising (370)	Jiangsu - Catering (119)	0.0049732
1564	Inner Mongolia - Rangeland-based livestock raising (17)	Anhui - Forestry (418)	0.0049688
1565	Sichuan - Coal mining and dressing (361)	Sichuan - Production and supply of electric and heat power (198)	0.0049556
1566	Qinghai - Rangeland-based livestock raising (45)	Beijing - Beverage manufacturing (263)	0.0049538
1567	Tibet - Rangeland-based livestock raising (78)	Liaoning - Lodging (244)	0.0049518
1568	Inner Mongolia - Rangeland-based livestock raising (17)	Jiangsu - Transport and storage (209)	0.0049501
1569	Inner Mongolia - Rangeland-based livestock raising (17)	Inner Mongolia - Nonmetal mineral products (246)	0.004949
1570	Xinjiang - Lodging (76)	Xinjiang - Education (1136)	0.004946
1571	Xinjiang - Rangeland-based livestock raising (132)	Zhejiang - Food manufacturing (251)	0.0049395
1572	Zhejiang - Textile industry (13)	Fujian - Textile industry (139)	0.0049365
1573	Inner Mongolia - Rangeland-based livestock raising (17)	Jilin - Food manufacturing (507)	0.0049355
1574	Inner Mongolia - Forestry (130)	Inner Mongolia - Agriculture (3)	0.0049349
1575	Inner Mongolia - Agriculture (3)	Inner Mongolia - Forestry (130)	0.0049349
1576	Tibet - Rangeland-based livestock raising (78)	Jiangxi - Timber processing and furniture manufacturing (191)	0.0049342
1577	Shanxi - Agricultural and sideline products processing (118)	Shanxi - Lodging (334)	0.0049329
1578	Inner Mongolia - Agriculture (3)	Anhui - Agricultural and sideline products processing (18)	0.0049316
1579	Xinjiang - Rangeland-based livestock raising (132)	Jiangsu - Lodging (152)	0.0049308
1580	Tibet - Rangeland-based livestock raising (78)	Hubei - Catering (235)	0.0049281
1581	Sichuan - Rangeland-based livestock raising (431)	Hebei - Beverage manufacturing (184)	0.0049246
1582	Shandong - Timber processing and furniture manufacturing (32)	Shandong - Paper printing, cultural, educational and sports products (70)	0.0049184
1583	Gansu - Rangeland-based livestock raising (370)	Shanghai - Paper printing, cultural, educational and sports products (158)	0.0049183
1584	Sichuan - Rangeland-based livestock raising (431)	Shandong - Paper printing, cultural, educational and sports products (70)	0.0049182
1585	Xinjiang - Agriculture (8)	Xinjiang - Timber processing and furniture manufacturing (232)	0.0049171
1586	Tibet - Rangeland-based livestock raising (78)	Shanghai - Beverage manufacturing (412)	0.0049164
1587	Inner Mongolia - Rangeland-based livestock raising (17)	Jiangsu - Construction (858)	0.0049008
1588	Inner Mongolia - Poultry raising (135)	Inner Mongolia - Agriculture (3)	0.0048952
1589	Inner Mongolia - Agriculture (3)	Inner Mongolia - Poultry raising (135)	0.0048952
1590	Gansu - Rangeland-based livestock raising (370)	Gansu - Residential services and other services (884)	0.0048919
1591	Inner Mongolia - Rangeland-based livestock raising (17)	Guangxi - Pig raising (398)	0.0048892
1592	Anhui - Agriculture (49)	Anhui - Food manufacturing (140)	0.0048772
1593	Tibet - Rangeland-based livestock raising (78)	Tibet - Management of water conservancy, environment and public establishments (1289)	0.0048628
1594	Gansu - Rangeland-based livestock raising (370)	Beijing - Beverage manufacturing (263)	0.0048616
1595	Yunnan - Agricultural and sideline products processing (236)	Yunnan - Tobacco products manufacturing (80)	0.0048595
1596	Yunnan - Tobacco products manufacturing (80)	Yunnan - Agricultural and sideline products processing (236)	0.0048595
1597	Qinghai - Rangeland-based livestock raising (45)	Shandong - Catering (133)	0.0048583
1598	Chongqing - Agricultural and sideline products processing (124)	Chongqing - Agriculture (166)	0.0048537
1599	Sichuan - Pig raising (31)	Sichuan - Lodging (62)	0.0048473
1600	Shandong - Lodging (109)	Shandong - Wholesale and retail (359)	0.0048461
1601	Xinjiang - Rangeland-based livestock raising (132)	Hubei - Pig raising (224)	0.004845
1602	Inner Mongolia - Rangeland-based livestock raising (17)	Hubei - Chemical raw materials and chemical products (183)	0.0048448
1603	Tianjin - Food manufacturing (116)	Tianjin - Food manufacturing (116)	0.0048428
1604	Shandong - Agricultural and sideline products processing (2)	Shandong - Smelting and pressing of metals (114)	0.0048416
1605	Inner Mongolia - Rangeland-based livestock raising (17)	Shanxi - Catering (417)	0.0048399
1606	Gansu - Textile industry (420)	Gansu - Textile garments, footwear, caps, leather, etc. (996)	0.0048383
1607	Xinjiang - Rangeland-based livestock raising (132)	Xinjiang - Production and supply of electric and heat power (355)	0.0048345
1608	Anhui - Agriculture (49)	Anhui - Beverage manufacturing (143)	0.0048255
1609	Sichuan - Tobacco products manufacturing (162)	Sichuan - Agricultural and sideline products processing (6)	0.0048252
1610	Sichuan - Agricultural and sideline products processing (6)	Sichuan - Tobacco products manufacturing (162)	0.0048252
1611	Sichuan - Rangeland-based livestock raising (431)	Hunan - Agriculture (106)	0.0048194
1612	Inner Mongolia - Rangeland-based livestock raising (17)	Anhui - Chemical raw materials and chemical products (194)	0.0048184
1613	Zhejiang - Paper printing, cultural, educational and sports products (77)	Guangdong - Paper printing, cultural, educational and sports products (21)	0.0048134
1614	Inner Mongolia - Lodging (22)	Inner Mongolia - Research and experimental development (438)	0.0048059
1615	Xinjiang - Agricultural and sideline products processing (11)	Xinjiang - Chemical raw materials and chemical products (94)	0.0048025
1616	Henan - Food manufacturing (89)	Henan - Food manufacturing (89)	0.0048015
1617	Sichuan - Agricultural and sideline products processing (6)	Sichuan - Culture, sports and entertainment (581)	0.0048014
1618	Hubei - Timber processing and furniture manufacturing (313)	Hubei - Timber processing and furniture manufacturing (313)	0.0047996
1619	Qinghai - Rangeland-based livestock raising (45)	Guangdong - Lodging (147)	0.0047972
1620	Xinjiang - Chemical raw materials and chemical products (94)	Xinjiang - Sanitation and social welfare (1271)	0.004797
1621	Gansu - Rangeland-based livestock raising (370)	Shandong - Poultry raising (172)	0.0047968
1622	Sichuan - Rangeland-based livestock raising (431)	Sichuan - Education (1001)	0.0047947
1623	Shandong - Food manufacturing (24)	Shandong - Beverage manufacturing (58)	0.0047886
1624	Shandong - Beverage manufacturing (58)	Shandong - Food manufacturing (24)	0.0047886
1625	Inner Mongolia - Rangeland-based livestock raising (17)	Jilin - Lodging (369)	0.0047881
1626	Inner Mongolia - Agricultural and sideline products processing (1)	Shandong - Lodging (109)	0.0047874
1627	Hebei - Confinement-based livestock raising (199)	Hebei - Agricultural and sideline products processing (34)	0.0047865
1628	Zhejiang - Agricultural and sideline products processing (126)	Zhejiang - Lodging (265)	0.0047751
1629	Anhui - Fishery (273)	Anhui - Agricultural and sideline products processing (18)	0.0047664
1630	Inner Mongolia - Rangeland-based livestock raising (17)	Tibet - Agriculture (50)	0.004763
1631	Gansu - Agriculture, forestry, animal husbandry and fishery service (156)	Gansu - Agricultural and sideline products processing (30)	0.0047622
1632	Xinjiang - Rangeland-based livestock raising (132)	Hebei - Lodging (205)	0.004762
1633	Jiangsu - Agricultural and sideline products processing (12)	Jiangsu - Fishery (283)	0.0047596
1634	Heilongjiang - Agriculture (148)	Heilongjiang - Agriculture (148)	0.0047563
1635	Tibet - Rangeland-based livestock raising (78)	Shandong - Rubber and Plastic (105)	0.0047561
1636	Shandong - Fishery (82)	Shandong - Food manufacturing (24)	0.0047538
1637	Tibet - Rangeland-based livestock raising (78)	Gansu - Agricultural and sideline products processing (30)	0.0047457
1638	Jiangsu - Textile industry (5)	Shanghai - Textile garments, footwear, caps, leather, etc. (299)	0.0047445
1639	Chongqing - Agriculture (166)	Chongqing - Agriculture (166)	0.0047412
1640	Zhejiang - Textile industry (13)	Anhui - Textile garments, footwear, caps, leather, etc. (266)	0.0047388
1641	Sichuan - Poultry raising (69)	Sichuan - Pig raising (31)	0.0047378
1642	Sichuan - Pig raising (31)	Sichuan - Poultry raising (69)	0.0047378
1643	Xinjiang - Tobacco products manufacturing (179)	Xinjiang - Agriculture (8)	0.0047369
1644	Inner Mongolia - Rangeland-based livestock raising (17)	Henan - Paper printing, cultural, educational and sports products (302)	0.0047248
1645	Sichuan - Rangeland-based livestock raising (431)	Anhui - Textile industry (149)	0.0047216
1646	Inner Mongolia - Rangeland-based livestock raising (17)	Yunnan - Beverage manufacturing (477)	0.0047204
1647	Jiangsu - Agriculture (113)	Jiangsu - Textile industry (5)	0.004717
1648	Gansu - Rangeland-based livestock raising (370)	Guangdong - Lodging (147)	0.0047092
1649	Inner Mongolia - Rangeland-based livestock raising (17)	Hunan - Lodging (279)	0.0047081
1650	Tibet - Rangeland-based livestock raising (78)	Hunan - Tobacco products manufacturing (321)	0.0047075
1651	Shandong - Agriculture (16)	Shandong - Lodging (109)	0.0047072
1652	Yunnan - Tobacco products manufacturing (80)	Yunnan - Catering (641)	0.0047064
1653	Sichuan - Rangeland-based livestock raising (431)	Shanghai - Chemical raw materials and chemical products (66)	0.0047029
1654	Tibet - Rangeland-based livestock raising (78)	Yunnan - Pig raising (297)	0.0046977
1655	Tibet - Rangeland-based livestock raising (78)	Guangxi - Beverage manufacturing (375)	0.0046966
1656	Fujian - Beverage manufacturing (193)	Fujian - Agricultural and sideline products processing (52)	0.0046922
1657	Fujian - Agricultural and sideline products processing (52)	Fujian - Beverage manufacturing (193)	0.0046922
1658	Inner Mongolia - Agricultural and sideline products processing (1)	Jiangsu - Lodging (152)	0.0046909
1659	Inner Mongolia - Agricultural and sideline products processing (1)	Jilin - Agricultural and sideline products processing (81)	0.0046864
1660	Xinjiang - Rangeland-based livestock raising (132)	Heilongjiang - Food manufacturing (291)	0.0046848
1661	Tibet - Rangeland-based livestock raising (78)	Guizhou - Beverage manufacturing (330)	0.0046805
1662	Inner Mongolia - Rangeland-based livestock raising (17)	Hebei - Transport and storage (242)	0.0046741
1663	Sichuan - Rangeland-based livestock raising (431)	Liaoning - Agriculture (137)	0.0046683
1664	Inner Mongolia - Rangeland-based livestock raising (17)	Hunan - Timber processing and furniture manufacturing (304)	0.0046641
1665	Jiangsu - Textile industry (5)	Liaoning - Textile industry (390)	0.0046632
1666	Inner Mongolia - Rangeland-based livestock raising (17)	Yunnan - Lodging (365)	0.0046621
1667	Inner Mongolia - Agricultural and sideline products processing (1)	Guangxi - Agriculture (111)	0.0046612
1668	Shandong - Agricultural and sideline products processing (2)	Henan - Agriculture (25)	0.0046583
1669	Inner Mongolia - Food manufacturing (4)	Inner Mongolia - Residential services and other services (324)	0.0046539
1670	Sichuan - Rangeland-based livestock raising (431)	Shanghai - Catering (134)	0.0046539
1671	Sichuan - Confinement-based livestock raising (233)	Sichuan - Agricultural and sideline products processing (6)	0.0046498
1672	Gansu - Rangeland-based livestock raising (370)	Shandong - Catering (133)	0.0046463
1673	Jiangsu - Transport and storage (209)	Jiangsu - Construction (858)	0.004646
1674	Inner Mongolia - Rangeland-based livestock raising (17)	Heilongjiang - Beverage manufacturing (509)	0.0046419
1675	Shandong - Agricultural and sideline products processing (2)	Shandong - Wholesale and retail (359)	0.0046407
1676	Inner Mongolia - Rangeland-based livestock raising (17)	Zhejiang - Chemical raw materials and chemical products (90)	0.0046389
1677	Inner Mongolia - Rangeland-based livestock raising (17)	Jiangsu - Medicines (185)	0.0046327
1678	Tibet - Rangeland-based livestock raising (78)	Henan - Lodging (270)	0.0046301
1679	Chongqing - Agricultural and sideline products processing (124)	Chongqing - Catering (362)	0.0046271
1680	Jiangsu - Food manufacturing (85)	Jiangsu - Lodging (152)	0.0046269
1681	Shandong - Textile industry (7)	Jiangsu - Textile garments, footwear, caps, leather, etc. (59)	0.0046248
1682	Gansu - Beverage manufacturing (108)	Gansu - Agricultural and sideline products processing (30)	0.0046237
1683	Gansu - Agricultural and sideline products processing (30)	Gansu - Beverage manufacturing (108)	0.0046237
1684	Hubei - Chemical raw materials and chemical products (183)	Hubei - Chemical raw materials and chemical products (183)	0.0046216
1685	Zhejiang - Textile industry (13)	Anhui - Textile industry (149)	0.0046206
1686	Qinghai - Lodging (91)	Qinghai - Construction (1234)	0.0046141
1687	Hebei - Textile industry (48)	Jiangsu - Textile industry (5)	0.004613
1688	Shaanxi - Agricultural and sideline products processing (96)	Shaanxi - Catering (223)	0.0046113
1689	Xinjiang - Rangeland-based livestock raising (132)	Zhejiang - Paper printing, cultural, educational and sports products (77)	0.0046102
1690	Sichuan - Rangeland-based livestock raising (431)	Henan - Textile industry (128)	0.004606
1691	Gansu - Agriculture (14)	Gansu - Catering (254)	0.0046051
1692	Jiangsu - Chemical raw materials and chemical products (28)	Jiangsu - Sanitation and social welfare (1185)	0.0045982
1693	Sichuan - Tobacco products manufacturing (162)	Sichuan - Beverage manufacturing (9)	0.0045973
1694	Sichuan - Beverage manufacturing (9)	Sichuan - Tobacco products manufacturing (162)	0.0045973
1695	Xinjiang - Tobacco products manufacturing (179)	Xinjiang - Agricultural and sideline products processing (11)	0.0045962
1696	Xinjiang - Agricultural and sideline products processing (11)	Xinjiang - Tobacco products manufacturing (179)	0.0045962
1697	Sichuan - Agriculture (10)	Sichuan - Construction (770)	0.0045961
1698	Qinghai - Rangeland-based livestock raising (45)	Hebei - Confinement-based livestock raising (199)	0.0045941
1699	Shandong - Agricultural and sideline products processing (2)	Shandong - Petroleum processing, coking and nuclear fuel processing (258)	0.0045909
1700	Guangdong - Food manufacturing (79)	Guangdong - Food manufacturing (79)	0.0045869
1701	Anhui - Agricultural and sideline products processing (18)	Anhui - Textile garments, footwear, caps, leather, etc. (266)	0.0045831
1702	Sichuan - Beverage manufacturing (9)	Sichuan - Culture, sports and entertainment (581)	0.0045747
1703	Xinjiang - Rangeland-based livestock raising (132)	Hubei - Fishery (241)	0.004572
1704	Tibet - Rangeland-based livestock raising (78)	Jiangxi - Textile garments, footwear, caps, leather, etc. (138)	0.0045708
1705	Gansu - Production and supply of electric and heat power (470)	Gansu - Production and supply of electric and heat power (470)	0.0045662
1706	Jilin - Agricultural and sideline products processing (81)	Jilin - Agriculture (145)	0.0045642
1707	Xinjiang - Agriculture (8)	Xinjiang - Transport and storage (168)	0.0045564
1708	Inner Mongolia - Rangeland-based livestock raising (17)	Heilongjiang - Confinement-based livestock raising (425)	0.0045532
1709	Inner Mongolia - Rangeland-based livestock raising (17)	Shandong - Other animal husbandry (426)	0.0045451
1710	Hebei - Pig raising (215)	Hebei - Agricultural and sideline products processing (34)	0.0045423
1711	Tibet - Rangeland-based livestock raising (78)	Shandong - Agriculture, forestry, animal husbandry and fishery service (295)	0.0045413
1712	Hebei - Smelting and pressing of metals (65)	Hebei - Construction (1099)	0.0045413
1713	Jiangsu - Chemical raw materials and chemical products (28)	Jiangsu - Construction (858)	0.0045385
1714	Xinjiang - Rangeland-based livestock raising (132)	Fujian - Beverage manufacturing (193)	0.004524
1715	Liaoning - Nonmetal mineral products (501)	Liaoning - Construction (1352)	0.0045226
1716	Inner Mongolia - Rangeland-based livestock raising (17)	Tianjin - Textile industry (554)	0.0045192
1717	Tibet - Rangeland-based livestock raising (78)	Shandong - Transport and storage (161)	0.0045087
1718	Tibet - Rangeland-based livestock raising (78)	Jiangxi - Food manufacturing (351)	0.0045025
1719	Tibet - Rangeland-based livestock raising (78)	Beijing - Catering (268)	0.0044946
1720	Xinjiang - Rangeland-based livestock raising (132)	Anhui - Lodging (225)	0.0044909
1721	Guangdong - Textile industry (20)	Guangdong - Paper printing, cultural, educational and sports products (21)	0.0044896
1722	Inner Mongolia - Confinement-based livestock raising (19)	Inner Mongolia - Catering (39)	0.0044849
1723	Inner Mongolia - Medicines (175)	Inner Mongolia - Chemical raw materials and chemical products (29)	0.0044792
1724	Inner Mongolia - Chemical raw materials and chemical products (29)	Inner Mongolia - Medicines (175)	0.0044792
1725	Jiangsu - Textile industry (5)	Liaoning - Textile garments, footwear, caps, leather, etc. (565)	0.0044764
1726	Inner Mongolia - Rangeland-based livestock raising (17)	Zhejiang - Lodging (265)	0.0044744
1727	Shandong - Chemical raw materials and chemical products (33)	Shandong - Agriculture (16)	0.0044735
1728	Inner Mongolia - Agricultural and sideline products processing (1)	Shanghai - Tobacco products manufacturing (43)	0.004461
1729	Gansu - Rangeland-based livestock raising (370)	Gansu - Research and experimental development (909)	0.0044585
1730	Inner Mongolia - Chemical raw materials and chemical products (29)	Inner Mongolia - Nonmetal mineral products (246)	0.0044529
1731	Sichuan - Rangeland-based livestock raising (431)	Sichuan - Other manufacturing (979)	0.004451
1732	Zhejiang - Electrical machinery and equipment manufacturing (171)	Zhejiang - Electrical machinery and equipment manufacturing (171)	0.0044505
1733	Hubei - Beverage manufacturing (123)	Hubei - Catering (235)	0.0044471
1734	Inner Mongolia - Agriculture (3)	Shandong - Food manufacturing (24)	0.0044462
1735	Jiangxi - Chemical raw materials and chemical products (212)	Jiangxi - Chemical raw materials and chemical products (212)	0.0044364
1736	Xinjiang - Rangeland-based livestock raising (132)	Shaanxi - Catering (223)	0.0044343
1737	Sichuan - Confinement-based livestock raising (233)	Sichuan - Beverage manufacturing (9)	0.0044302
1738	Shandong - Chemical raw materials and chemical products (33)	Shandong - Paper printing, cultural, educational and sports products (70)	0.0044212
1739	Gansu - Rangeland-based livestock raising (370)	Yunnan - Agricultural and sideline products processing (236)	0.0044212
1740	Sichuan - Textile garments, footwear, caps, leather, etc. (104)	Guangdong - Textile garments, footwear, caps, leather, etc. (46)	0.0044157
1741	Liaoning - Fishery (382)	Liaoning - Agricultural and sideline products processing (36)	0.0044144
1742	Shandong - Food manufacturing (24)	Shandong - Fishery (82)	0.0044102
1743	Qinghai - Rangeland-based livestock raising (45)	Guangdong - Rubber and Plastic (64)	0.0044098
1744	Guizhou - Agriculture (240)	Guizhou - Beverage manufacturing (330)	0.0044042
1745	Liaoning - Agricultural and sideline products processing (36)	Liaoning - Food manufacturing (267)	0.0044033
1746	Liaoning - Food manufacturing (267)	Liaoning - Agricultural and sideline products processing (36)	0.0044033
1747	Sichuan - Rangeland-based livestock raising (431)	Shaanxi - Beverage manufacturing (195)	0.0044026
1748	Gansu - Tobacco products manufacturing (97)	Gansu - Catering (254)	0.0044016
1749	Inner Mongolia - Rangeland-based livestock raising (17)	Shaanxi - Confinement-based livestock raising (466)	0.0044006
1750	Tibet - Rangeland-based livestock raising (78)	Sichuan - Agricultural and sideline products processing (6)	0.0043985
1751	Guizhou - Agriculture (240)	Guizhou - Agriculture (240)	0.0043984
1752	Jiangsu - Smelting and pressing of metals (100)	Jiangsu - Electrical machinery and equipment manufacturing (210)	0.0043977
1753	Shandong - Rubber and Plastic (105)	Shandong - Rubber and Plastic (105)	0.0043957
1754	Sichuan - Tobacco products manufacturing (162)	Sichuan - Catering (54)	0.0043954
1755	Inner Mongolia - Rangeland-based livestock raising (17)	Shanxi - Tobacco products manufacturing (595)	0.0043904
1756	Liaoning - Textile industry (390)	Liaoning - Textile garments, footwear, caps, leather, etc. (565)	0.0043894
1757	Hubei - Agricultural and sideline products processing (41)	Hubei - Textile garments, footwear, caps, leather, etc. (202)	0.0043888
1758	Jiangxi - Agricultural and sideline products processing (99)	Jiangxi - Agriculture (228)	0.0043813
1759	Gansu - Rangeland-based livestock raising (370)	Guangdong - Rubber and Plastic (64)	0.0043812
1760	Qinghai - Agricultural and sideline products processing (23)	Qinghai - Chemical raw materials and chemical products (56)	0.0043793
1761	Sichuan - Rangeland-based livestock raising (431)	Hubei - Food manufacturing (188)	0.0043755
1762	Shandong - Pig raising (129)	Shandong - Textile industry (7)	0.004375
1763	Hebei - Textile industry (48)	Guangdong - Textile garments, footwear, caps, leather, etc. (46)	0.0043725
1764	Shandong - Beverage manufacturing (58)	Shandong - Catering (133)	0.0043691
1765	Qinghai - Rangeland-based livestock raising (45)	Guangdong - Tobacco products manufacturing (262)	0.0043647
1766	Hebei - Agriculture (27)	Hebei - Timber processing and furniture manufacturing (150)	0.0043646
1767	Gansu - Transport and storage (286)	Gansu - Construction (1268)	0.0043619
1768	Qinghai - Rangeland-based livestock raising (45)	Hebei - Pig raising (215)	0.0043598
1769	Xinjiang - Rangeland-based livestock raising (132)	Shaanxi - Textile industry (328)	0.004358
1770	Heilongjiang - Production and supply of electric and heat power (481)	Heilongjiang - Production and supply of electric and heat power (481)	0.0043494
1771	Yunnan - Rangeland-based livestock raising (1656)	Yunnan - Beverage manufacturing (477)	0.0043472
1772	Gansu - Rangeland-based livestock raising (370)	Liaoning - Food manufacturing (267)	0.0043462
1773	Qinghai - Rangeland-based livestock raising (45)	Liaoning - Food manufacturing (267)	0.0043443
1774	Shaanxi - Agricultural and sideline products processing (96)	Shaanxi - Lodging (237)	0.0043428
1775	Xinjiang - Rangeland-based livestock raising (132)	Zhejiang - Tobacco products manufacturing (285)	0.0043426
1776	Xinjiang - Confinement-based livestock raising (115)	Xinjiang - Food manufacturing (26)	0.0043376
1777	Inner Mongolia - Rangeland-based livestock raising (17)	Shanghai - Medicines (282)	0.0043356
1778	Gansu - Nonmetal mineral products (638)	Gansu - Construction (1268)	0.0043348
1779	Henan - Agriculture (25)	Henan - Confinement-based livestock raising (197)	0.0043323
1780	Henan - Confinement-based livestock raising (197)	Henan - Agriculture (25)	0.0043323
1781	Hubei - Agriculture (74)	Hubei - Food manufacturing (188)	0.0043272
1782	Tibet - Rangeland-based livestock raising (78)	Zhejiang - Textile garments, footwear, caps, leather, etc. (88)	0.0043224
1783	Sichuan - Rangeland-based livestock raising (431)	Guangdong - Chemical raw materials and chemical products (47)	0.0043211
1784	Fujian - Agricultural and sideline products processing (52)	Fujian - Catering (455)	0.0043206
1785	Sichuan - Fishery (250)	Sichuan - Agricultural and sideline products processing (6)	0.0043202
1786	Sichuan - Agricultural and sideline products processing (6)	Sichuan - Transport and storage (122)	0.0043194
1787	Shandong - Agricultural and sideline products processing (2)	Fujian - Agricultural and sideline products processing (52)	0.0043174
1788	Qinghai - Rangeland-based livestock raising (45)	Anhui - Tobacco products manufacturing (264)	0.004317
1789	Qinghai - Rangeland-based livestock raising (45)	Henan - Confinement-based livestock raising (197)	0.0043168
1790	Inner Mongolia - Food manufacturing (4)	Inner Mongolia - Education (835)	0.0043167
1791	Gansu - Rangeland-based livestock raising (370)	Guangdong - Tobacco products manufacturing (262)	0.0043127
1792	Gansu - Rangeland-based livestock raising (370)	Shanxi - Food manufacturing (312)	0.0043119
1793	Tibet - Rangeland-based livestock raising (78)	Hunan - Textile industry (230)	0.0043081
1794	Qinghai - Lodging (91)	Qinghai - Education (1346)	0.0043055
1795	Guangdong - Agriculture (120)	Guangdong - Textile industry (20)	0.004305
1796	Jiangsu - Textile industry (5)	Jiangxi - Textile industry (203)	0.0043022
1797	Inner Mongolia - Rangeland-based livestock raising (17)	Inner Mongolia - Leasing and commercial services (403)	0.0043019
1798	Xinjiang - Rangeland-based livestock raising (132)	Shanghai - Textile garments, footwear, caps, leather, etc. (299)	0.0043014
1799	Sichuan - Tobacco products manufacturing (162)	Sichuan - Agriculture (10)	0.0042989
1800	Sichuan - Rangeland-based livestock raising (431)	Chongqing - Agriculture (166)	0.0042979
1801	Tibet - Rangeland-based livestock raising (78)	Hebei - Textile garments, footwear, caps, leather, etc. (290)	0.0042966
1802	Tibet - Rangeland-based livestock raising (78)	Anhui - Textile garments, footwear, caps, leather, etc. (266)	0.0042956
1803	Tibet - Rangeland-based livestock raising (78)	Shanghai - Lodging (335)	0.0042886
1804	Anhui - Agriculture (49)	Shandong - Agricultural and sideline products processing (2)	0.0042882
1805	Inner Mongolia - Agricultural and sideline products processing (1)	Hunan - Agricultural and sideline products processing (93)	0.0042852
1806	Jiangsu - Textile industry (5)	Hebei - Textile garments, footwear, caps, leather, etc. (290)	0.0042829
1807	Xinjiang - Rangeland-based livestock raising (132)	Inner Mongolia - Agriculture (3)	0.0042768
1808	Inner Mongolia - Agriculture (3)	Shandong - Agriculture (16)	0.0042763
1809	Qinghai - Rangeland-based livestock raising (45)	Anhui - Pig raising (207)	0.0042753
1810	Gansu - Lodging (144)	Gansu - Banking (839)	0.0042718
1811	Sichuan - Rangeland-based livestock raising (431)	Sichuan - Smelting and pressing of metals (164)	0.0042649
1812	Gansu - Rangeland-based livestock raising (370)	Hebei - Confinement-based livestock raising (199)	0.0042647
1813	Shandong - Lodging (109)	Shandong - Leasing and commercial services (428)	0.0042639
1814	Qinghai - Rangeland-based livestock raising (45)	Shanxi - Food manufacturing (312)	0.0042615
1815	Sichuan - Rangeland-based livestock raising (431)	Heilongjiang - Agriculture (148)	0.00426
1816	Sichuan - Catering (54)	Sichuan - Transport and storage (122)	0.0042561
1817	Inner Mongolia - Rangeland-based livestock raising (17)	Henan - Agriculture, forestry, animal husbandry and fishery service (458)	0.0042532
1818	Sichuan - Rangeland-based livestock raising (431)	Jilin - Agriculture (145)	0.0042532
1819	Gansu - Rangeland-based livestock raising (370)	Anhui - Tobacco products manufacturing (264)	0.0042498
1820	Jiangsu - Lodging (152)	Jiangsu - Public management and social organizations (1621)	0.0042495
1821	Henan - Beverage manufacturing (173)	Henan - Agriculture (25)	0.0042484
1822	Tibet - Rangeland-based livestock raising (78)	Jiangxi - Textile industry (203)	0.0042462
1823	Shandong - Catering (133)	Shandong - Banking (503)	0.0042364
1824	Inner Mongolia - Agricultural and sideline products processing (1)	Gansu - Agriculture (14)	0.0042306
1825	Shandong - Lodging (109)	Shandong - Construction (951)	0.0042246
1826	Sichuan - Forestry (255)	Sichuan - Agricultural and sideline products processing (6)	0.0042237
1827	Yunnan - Rangeland-based livestock raising (1656)	Yunnan - Lodging (365)	0.0042198
1828	Inner Mongolia - Agricultural and sideline products processing (1)	Shandong - Food manufacturing (24)	0.0042176
1829	Zhejiang - Rubber and Plastic (180)	Zhejiang - Chemical raw materials and chemical products (90)	0.0042175
1830	Zhejiang - Chemical raw materials and chemical products (90)	Zhejiang - Rubber and Plastic (180)	0.0042175
1831	Jiangsu - Chemical raw materials and chemical products (28)	Jiangsu - Electrical machinery and equipment manufacturing (210)	0.0042131
1832	Qinghai - Rangeland-based livestock raising (45)	Shandong - Textile garments, footwear, caps, leather, etc. (160)	0.0042127
1833	Guangdong - Catering (131)	Guangdong - Public management and social organizations (1622)	0.0042106
1834	Sichuan - Rangeland-based livestock raising (431)	Shandong - Pig raising (129)	0.0042068
1835	Sichuan - Rangeland-based livestock raising (431)	Fujian - Food manufacturing (127)	0.0042053
1836	Inner Mongolia - Rangeland-based livestock raising (17)	Chongqing - Tobacco products manufacturing (579)	0.0042014
1837	Shandong - Agricultural and sideline products processing (2)	Liaoning - Agricultural and sideline products processing (36)	0.0042009
1838	Gansu - Rangeland-based livestock raising (370)	Shanxi - Beverage manufacturing (318)	0.0041975
1839	Gansu - Rangeland-based livestock raising (370)	Inner Mongolia - Food manufacturing (4)	0.0041951
1840	Shandong - Agricultural and sideline products processing (2)	Hebei - Agriculture (27)	0.0041949
1841	Qinghai - Rangeland-based livestock raising (45)	Anhui - Timber processing and furniture manufacturing (204)	0.004193
1842	Inner Mongolia - Rangeland-based livestock raising (17)	Jilin - Pig raising (457)	0.0041916
1843	Tibet - Rangeland-based livestock raising (78)	Sichuan - Beverage manufacturing (9)	0.0041908
1844	Jiangsu - Textile industry (5)	Hunan - Textile garments, footwear, caps, leather, etc. (316)	0.0041859
1845	Xinjiang - Timber processing and furniture manufacturing (232)	Xinjiang - Construction (1229)	0.0041855
1846	Shandong - Paper printing, cultural, educational and sports products (70)	Shandong - Public management and social organizations (1561)	0.0041823
1847	Heilongjiang - Food manufacturing (291)	Heilongjiang - Agricultural and sideline products processing (67)	0.0041811
1848	Heilongjiang - Agricultural and sideline products processing (67)	Heilongjiang - Food manufacturing (291)	0.0041811
1849	Gansu - Rangeland-based livestock raising (370)	Anhui - Timber processing and furniture manufacturing (204)	0.0041768
1850	Xinjiang - Rangeland-based livestock raising (132)	Shaanxi - Lodging (237)	0.0041761
1851	Xinjiang - Rangeland-based livestock raising (132)	Zhejiang - Beverage manufacturing (293)	0.0041753
1852	Inner Mongolia - Rangeland-based livestock raising (17)	Guangxi - Timber processing and furniture manufacturing (354)	0.0041746
1853	Inner Mongolia - Agricultural and sideline products processing (1)	Heilongjiang - Agricultural and sideline products processing (67)	0.0041743
1854	Shandong - Chemical raw materials and chemical products (33)	Shandong - Nonmetal mineral products (176)	0.0041729
1855	Qinghai - Chemical raw materials and chemical products (56)	Qinghai - Medicines (296)	0.0041708
1856	Qinghai - Medicines (296)	Qinghai - Chemical raw materials and chemical products (56)	0.0041708
1857	Qinghai - Lodging (91)	Qinghai - Wholesale and retail (794)	0.0041684
1858	Inner Mongolia - Agriculture (3)	Hebei - Agricultural and sideline products processing (34)	0.0041669
1859	Hebei - Transport and storage (242)	Hebei - Construction (1099)	0.0041637
1860	Jiangsu - Catering (119)	Jiangsu - Wholesale and retail (357)	0.0041606
1861	Hebei - Agricultural and sideline products processing (34)	Hebei - Textile garments, footwear, caps, leather, etc. (290)	0.0041596
1862	Inner Mongolia - Rangeland-based livestock raising (17)	Anhui - Construction (1014)	0.0041569
1863	Inner Mongolia - Rangeland-based livestock raising (17)	Chongqing - Pig raising (504)	0.0041515
1864	Xinjiang - Rangeland-based livestock raising (132)	Anhui - Catering (247)	0.0041489
1865	Qinghai - Rangeland-based livestock raising (45)	Shanxi - Beverage manufacturing (318)	0.0041484
1866	Tibet - Rangeland-based livestock raising (78)	Shaanxi - Tobacco products manufacturing (429)	0.0041477
1867	Guangdong - Paper printing, cultural, educational and sports products (21)	Guangdong - Leasing and commercial services (465)	0.0041474
1868	Inner Mongolia - Rangeland-based livestock raising (17)	Tianjin - Chemical raw materials and chemical products (234)	0.0041443
1869	Jiangsu - Textile garments, footwear, caps, leather, etc. (59)	Jiangsu - Textile industry (5)	0.0041428
1870	Tibet - Rangeland-based livestock raising (78)	Henan - Timber processing and furniture manufacturing (366)	0.0041421
1871	Shandong - Textile garments, footwear, caps, leather, etc. (160)	Guangdong - Textile garments, footwear, caps, leather, etc. (46)	0.0041419
1872	Gansu - Rangeland-based livestock raising (370)	Gansu - Education (1262)	0.0041412
1873	Qinghai - Food manufacturing (95)	Qinghai - Rangeland-based livestock raising (45)	0.0041392
1874	Xinjiang - Rangeland-based livestock raising (132)	Jiangxi - Agriculture (228)	0.0041383
1875	Sichuan - Rangeland-based livestock raising (431)	Jiangsu - Paper printing, cultural, educational and sports products (87)	0.0041369
1876	Qinghai - Rangeland-based livestock raising (45)	Yunnan - Agricultural and sideline products processing (236)	0.0041367
1877	Gansu - Food manufacturing (201)	Gansu - Agriculture (14)	0.0041295
1878	Xinjiang - Textile industry (68)	Jiangsu - Textile industry (5)	0.0041264
1879	Inner Mongolia - Rangeland-based livestock raising (17)	Fujian - Timber processing and furniture manufacturing (306)	0.0041257
1880	Inner Mongolia - Transport and storage (51)	Inner Mongolia - Smelting and pressing of metals (98)	0.0041239
1881	Shaanxi - Agriculture (63)	Shandong - Agricultural and sideline products processing (2)	0.0041234
1882	Xinjiang - Rangeland-based livestock raising (132)	Liaoning - Beverage manufacturing (336)	0.0041192
1883	Shandong - Agricultural and sideline products processing (2)	Shandong - Residential services and other services (562)	0.0041184
1884	Qinghai - Beverage manufacturing (60)	Qinghai - Beverage manufacturing (60)	0.0041175
1885	Sichuan - Fishery (250)	Sichuan - Beverage manufacturing (9)	0.0041162
1886	Sichuan - Beverage manufacturing (9)	Sichuan - Transport and storage (122)	0.0041154
1887	Inner Mongolia - Agricultural and sideline products processing (1)	Hunan - Agriculture (106)	0.0041151
1888	Tibet - Rangeland-based livestock raising (78)	Hubei - Textile garments, footwear, caps, leather, etc. (202)	0.004112
1889	Inner Mongolia - Rangeland-based livestock raising (17)	Guangdong - Pig raising (488)	0.0041062
1890	Inner Mongolia - Rangeland-based livestock raising (17)	Hebei - Rubber and Plastic (214)	0.0041057
1891	Anhui - Agriculture (49)	Anhui - Textile industry (149)	0.0041055
1892	Hubei - Production and supply of electric and heat power (422)	Hubei - Production and supply of electric and heat power (422)	0.0041012
1893	Tibet - Rangeland-based livestock raising (78)	Shanxi - Lodging (334)	0.0040988
1894	Xinjiang - Rangeland-based livestock raising (132)	Hunan - Food manufacturing (277)	0.0040965
1895	Hebei - Textile garments, footwear, caps, leather, etc. (290)	Hebei - Textile garments, footwear, caps, leather, etc. (290)	0.0040952
1896	Tibet - Rangeland-based livestock raising (78)	Hebei - Paper printing, cultural, educational and sports products (260)	0.004094
1897	Sichuan - Tobacco products manufacturing (162)	Sichuan - Lodging (62)	0.0040933
1898	Tibet - Rangeland-based livestock raising (78)	Hebei - Tobacco products manufacturing (444)	0.0040863
1899	Inner Mongolia - Food manufacturing (4)	Inner Mongolia - Wholesale and retail (284)	0.0040854
1900	Inner Mongolia - Rangeland-based livestock raising (17)	Liaoning - Poultry raising (490)	0.0040841
1901	Sichuan - Rangeland-based livestock raising (431)	Shanghai - Timber processing and furniture manufacturing (181)	0.0040789
1902	Gansu - Rangeland-based livestock raising (370)	Henan - Confinement-based livestock raising (197)	0.0040753
1903	Gansu - Rangeland-based livestock raising (370)	Shandong - Textile garments, footwear, caps, leather, etc. (160)	0.0040703
1904	Guangxi - Nonmetal mineral products (623)	Guangxi - Construction (1431)	0.0040647
1905	Shandong - Poultry raising (172)	Shandong - Agriculture (16)	0.0040636
1906	Shandong - Agriculture (16)	Shandong - Poultry raising (172)	0.0040636
1907	Inner Mongolia - Rangeland-based livestock raising (17)	Liaoning - Transport and storage (289)	0.0040595
1908	Inner Mongolia - Rangeland-based livestock raising (17)	Guangxi - Textile industry (383)	0.0040522
1909	Sichuan - Rangeland-based livestock raising (431)	Gansu - Agriculture (14)	0.0040479
1910	Gansu - Rangeland-based livestock raising (370)	Hebei - Pig raising (215)	0.0040472
1911	Guangdong - Nonmetal mineral products (218)	Guangdong - Nonmetal mineral products (218)	0.0040448
1912	Guangdong - Production and supply of electric and heat power (319)	Guangdong - Production and supply of electric and heat power (319)	0.0040438
1913	Inner Mongolia - Agricultural and sideline products processing (1)	Hunan - Lodging (279)	0.0040419
1914	Tibet - Rangeland-based livestock raising (78)	Shanghai - Transport and storage (256)	0.00404
1915	Sichuan - Rangeland-based livestock raising (431)	Shaanxi - Food manufacturing (219)	0.004037
1916	Sichuan - Rangeland-based livestock raising (431)	Shandong - Tobacco products manufacturing (217)	0.0040359
1917	Liaoning - Confinement-based livestock raising (414)	Liaoning - Agricultural and sideline products processing (36)	0.004031
1918	Inner Mongolia - Rangeland-based livestock raising (17)	Tianjin - Agriculture (572)	0.0040277
1919	Gansu - Rangeland-based livestock raising (370)	Anhui - Pig raising (207)	0.0040247
1920	Sichuan - Forestry (255)	Sichuan - Beverage manufacturing (9)	0.0040243
1921	Sichuan - Nonmetal mineral products (190)	Sichuan - Nonmetal mineral products (190)	0.0040221
1922	Jiangsu - Catering (119)	Jiangsu - Banking (593)	0.0040207
1923	Qinghai - Chemical raw materials and chemical products (56)	Qinghai - Construction (1234)	0.0040137
1924	Inner Mongolia - Rangeland-based livestock raising (17)	Jiangxi - Beverage manufacturing (532)	0.0040068
1925	Tibet - Rangeland-based livestock raising (78)	Chongqing - Food manufacturing (446)	0.0040042
1926	Gansu - Rangeland-based livestock raising (370)	Zhejiang - Food manufacturing (251)	0.0040038
1927	Anhui - Textile industry (149)	Zhejiang - Textile industry (13)	0.0040035
1928	Shandong - Other animal husbandry (426)	Shandong - Agricultural and sideline products processing (2)	0.004001
1929	Qinghai - Rangeland-based livestock raising (45)	Jiangsu - Lodging (152)	0.0039999
1930	Sichuan - Rangeland-based livestock raising (431)	Shandong - Lodging (109)	0.0039952
1931	Xinjiang - Agriculture (8)	Shandong - Textile industry (7)	0.0039929
1932	Anhui - Agricultural and sideline products processing (18)	Anhui - Pig raising (207)	0.0039873
1933	Inner Mongolia - Food manufacturing (4)	Inner Mongolia - Petroleum processing, coking and nuclear fuel processing (174)	0.0039833
1934	Tibet - Rangeland-based livestock raising (78)	Henan - Poultry raising (346)	0.0039814
1935	Inner Mongolia - Tobacco products manufacturing (157)	Inner Mongolia - Lodging (22)	0.0039812
1936	Guangdong - Metal products (159)	Guangdong - Metal products (159)	0.003981
1937	Xinjiang - Textile industry (68)	Guangdong - Textile garments, footwear, caps, leather, etc. (46)	0.0039808
1938	Shandong - Transport and storage (161)	Shandong - Wholesale and retail (359)	0.0039801
1939	Xinjiang - Rangeland-based livestock raising (132)	Hebei - Poultry raising (275)	0.0039794
1940	Inner Mongolia - Agricultural and sideline products processing (1)	Inner Mongolia - Public management and social organizations (1512)	0.0039783
1941	Tibet - Rangeland-based livestock raising (78)	Sichuan - Agriculture (10)	0.0039781
1942	Inner Mongolia - Fishery (404)	Inner Mongolia - Agricultural and sideline products processing (1)	0.0039742
1943	Inner Mongolia - Rangeland-based livestock raising (17)	Jiangsu - Rubber and Plastic (213)	0.0039711
1944	Qinghai - Rangeland-based livestock raising (45)	Hubei - Pig raising (224)	0.0039673
1945	Sichuan - Lodging (62)	Sichuan - Transport and storage (122)	0.0039636
1946	Gansu - Rangeland-based livestock raising (370)	Jiangsu - Lodging (152)	0.0039632
1947	Gansu - Beverage manufacturing (108)	Gansu - Catering (254)	0.0039631
1948	Jiangsu - Smelting and pressing of metals (100)	Jiangsu - Metal products (227)	0.0039565
1949	Hebei - Beverage manufacturing (184)	Hebei - Agricultural and sideline products processing (34)	0.0039551
1950	Hebei - Agricultural and sideline products processing (34)	Hebei - Beverage manufacturing (184)	0.0039551
1951	Xinjiang - Rangeland-based livestock raising (132)	Shandong - Confinement-based livestock raising (261)	0.0039513
1952	Sichuan - Agricultural and sideline products processing (6)	Sichuan - Residential services and other services (448)	0.0039512
1953	Shandong - Smelting and pressing of metals (114)	Shandong - Metal products (349)	0.0039509
1954	Inner Mongolia - Agricultural and sideline products processing (1)	Zhejiang - Agricultural and sideline products processing (126)	0.0039475
1955	Shandong - Textile industry (7)	Fujian - Textile industry (139)	0.0039474
1956	Yunnan - Agricultural and sideline products processing (236)	Yunnan - Lodging (365)	0.0039451
1957	Heilongjiang - Confinement-based livestock raising (425)	Heilongjiang - Agricultural and sideline products processing (67)	0.0039441
1958	Shandong - Catering (133)	Shandong - Wholesale and retail (359)	0.0039417
1959	Inner Mongolia - Rangeland-based livestock raising (17)	Hebei - Catering (461)	0.0039397
1960	Qinghai - Rangeland-based livestock raising (45)	Inner Mongolia - Food manufacturing (4)	0.0039333
1961	Shandong - Agricultural and sideline products processing (2)	Shandong - Education (1049)	0.0039288
1962	Guangdong - Textile garments, footwear, caps, leather, etc. (46)	Guangdong - Textile industry (20)	0.0039244
1963	Qinghai - Rangeland-based livestock raising (45)	Hebei - Lodging (205)	0.0039202
1964	Guangdong - Textile industry (20)	Fujian - Textile garments, footwear, caps, leather, etc. (151)	0.0039117
1965	Guangdong - Lodging (147)	Guangdong - Public management and social organizations (1622)	0.0039101
1966	Inner Mongolia - Rangeland-based livestock raising (17)	Jilin - Poultry raising (485)	0.0039095
1967	Inner Mongolia - Rangeland-based livestock raising (17)	Henan - Catering (436)	0.0039092
1968	Sichuan - Chemical raw materials and chemical products (57)	Sichuan - Rubber and Plastic (187)	0.0039065
1969	Sichuan - Rubber and Plastic (187)	Sichuan - Chemical raw materials and chemical products (57)	0.0039065
1970	Tibet - Rangeland-based livestock raising (78)	Anhui - Poultry raising (347)	0.0039017
1971	Hubei - Beverage manufacturing (123)	Hubei - Agriculture (74)	0.0038981
1972	Inner Mongolia - Agricultural and sideline products processing (1)	Shandong - Catering (133)	0.003894
1973	Inner Mongolia - Agricultural and sideline products processing (1)	Liaoning - Lodging (244)	0.0038922
1974	Inner Mongolia - Agricultural and sideline products processing (1)	Jiangsu - Textile garments, footwear, caps, leather, etc. (59)	0.0038901
1975	Xinjiang - Rangeland-based livestock raising (132)	Zhejiang - Timber processing and furniture manufacturing (163)	0.0038891
1976	Inner Mongolia - Rangeland-based livestock raising (17)	Shanxi - Coal mining and dressing (182)	0.0038868
1977	Xinjiang - Rangeland-based livestock raising (132)	Hubei - Tobacco products manufacturing (345)	0.0038862
1978	Tibet - Rangeland-based livestock raising (78)	Hubei - Lodging (292)	0.0038849
1979	Shanghai - Food manufacturing (75)	Shanghai - Food manufacturing (75)	0.0038809
1980	Inner Mongolia - Rangeland-based livestock raising (17)	Liaoning - Timber processing and furniture manufacturing (493)	0.0038742
1981	Sichuan - Paper printing, cultural, educational and sports products (103)	Sichuan - Leasing and commercial services (358)	0.0038702
1982	Inner Mongolia - Agricultural and sideline products processing (1)	Shaanxi - Agricultural and sideline products processing (96)	0.0038673
1983	Xinjiang - Rangeland-based livestock raising (132)	Hainan - Agricultural and sideline products processing (367)	0.0038671
1984	Henan - Textile industry (128)	Zhejiang - Textile industry (13)	0.0038658
1985	Xinjiang - Transport and storage (168)	Xinjiang - Transport and storage (168)	0.0038611
1986	Sichuan - Agricultural and sideline products processing (6)	Shandong - Agricultural and sideline products processing (2)	0.0038597
1987	Shandong - Paper printing, cultural, educational and sports products (70)	Shandong - Leasing and commercial services (428)	0.0038597
1988	Shandong - Agricultural and sideline products processing (2)	Guangdong - Catering (131)	0.0038595
1989	Xinjiang - Rangeland-based livestock raising (132)	Anhui - Fishery (273)	0.0038593
1990	Shandong - Textile industry (7)	Anhui - Textile garments, footwear, caps, leather, etc. (266)	0.0038575
1991	Hebei - Food manufacturing (83)	Hebei - Food manufacturing (83)	0.0038533
1992	Xinjiang - Rangeland-based livestock raising (132)	Hubei - Catering (235)	0.0038464
1993	Inner Mongolia - Food manufacturing (4)	Inner Mongolia - Smelting and pressing of metals (98)	0.0038444
1994	Inner Mongolia - Agricultural and sideline products processing (1)	Inner Mongolia - Agriculture, forestry, animal husbandry and fishery service (310)	0.0038436
1995	Guangdong - Chemical raw materials and chemical products (47)	Guangdong - Textile industry (20)	0.0038429
1996	Qinghai - Rangeland-based livestock raising (45)	Zhejiang - Food manufacturing (251)	0.0038315
1997	Shandong - Agriculture (16)	Shandong - Catering (133)	0.0038288
1998	Hubei - Agricultural and sideline products processing (41)	Hubei - Pig raising (224)	0.0038285
[truncated: 1,002 more rows]

## Sheet: Table S9
Table S7. The top 200 intersectoral transactions for embodied forage-livestock conflicts in China in 2005
No.	Upstream sectors	Downstream sectors	Edge centrality (Mt - forage-livestock conflicts)
1	Inner Mongolia - Rangeland-based livestock raising (39)	Inner Mongolia - Food manufacturing (1)	1.99231
2	Inner Mongolia - Rangeland-based livestock raising (39)	Inner Mongolia - Agricultural and sideline products processing (3)	1.79131
3	Sichuan - Rangeland-based livestock raising (368)	Sichuan - Agricultural and sideline products processing (5)	1.13292
4	Inner Mongolia - Rangeland-based livestock raising (39)	Inner Mongolia - Agriculture (8)	0.863177
5	Xinjiang - Rangeland-based livestock raising (263)	Xinjiang - Agricultural and sideline products processing (11)	0.812829
6	Sichuan - Rangeland-based livestock raising (368)	Sichuan - Beverage manufacturing (9)	0.80586
7	Xinjiang - Rangeland-based livestock raising (263)	Xinjiang - Agriculture (12)	0.686041
8	Sichuan - Rangeland-based livestock raising (368)	Sichuan - Agriculture (10)	0.627738
9	Tibet - Rangeland-based livestock raising (75)	Shandong - Agricultural and sideline products processing (2)	0.597057
10	Qinghai - Rangeland-based livestock raising (53)	Qinghai - Agricultural and sideline products processing (37)	0.430802
11	Inner Mongolia - Rangeland-based livestock raising (39)	Shandong - Agricultural and sideline products processing (2)	0.417848
12	Sichuan - Rangeland-based livestock raising (368)	Sichuan - Pig raising (17)	0.394546
13	Inner Mongolia - Rangeland-based livestock raising (39)	Inner Mongolia - Lodging (19)	0.381602
14	Gansu - Rangeland-based livestock raising (676)	Gansu - Agriculture (26)	0.337818
15	Xinjiang - Rangeland-based livestock raising (263)	Xinjiang - Food manufacturing (36)	0.335519
16	Jiangsu - Textile industry (4)	Jiangsu - Textile industry (4)	0.332852
17	Tibet - Rangeland-based livestock raising (75)	Tibet - Agriculture (35)	0.315724
18	Inner Mongolia - Rangeland-based livestock raising (39)	Inner Mongolia - Beverage manufacturing (34)	0.313599
19	Qinghai - Rangeland-based livestock raising (53)	Qinghai - Rangeland-based livestock raising (53)	0.300853
20	Shandong - Textile industry (6)	Shandong - Textile industry (6)	0.293658
21	Inner Mongolia - Rangeland-based livestock raising (39)	Inner Mongolia - Confinement-based livestock raising (33)	0.282433
22	Qinghai - Rangeland-based livestock raising (53)	Qinghai - Beverage manufacturing (67)	0.276763
23	Qinghai - Rangeland-based livestock raising (53)	Qinghai - Agriculture (61)	0.27246
24	Inner Mongolia - Rangeland-based livestock raising (39)	Inner Mongolia - Rangeland-based livestock raising (39)	0.251794
25	Shandong - Agricultural and sideline products processing (2)	Shandong - Agricultural and sideline products processing (2)	0.245672
26	Zhejiang - Textile industry (7)	Zhejiang - Textile industry (7)	0.242208
27	Sichuan - Rangeland-based livestock raising (368)	Sichuan - Food manufacturing (49)	0.234809
28	Sichuan - Rangeland-based livestock raising (368)	Sichuan - Poultry raising (41)	0.232951
29	Sichuan - Rangeland-based livestock raising (368)	Sichuan - Lodging (40)	0.231179
30	Xinjiang - Rangeland-based livestock raising (263)	Xinjiang - Beverage manufacturing (65)	0.220456
31	Xinjiang - Rangeland-based livestock raising (263)	Shandong - Agricultural and sideline products processing (2)	0.22006
32	Sichuan - Rangeland-based livestock raising (368)	Sichuan - Textile industry (29)	0.211566
33	Tibet - Rangeland-based livestock raising (75)	Jiangsu - Textile industry (4)	0.208104
34	Sichuan - Rangeland-based livestock raising (368)	Sichuan - Timber processing and furniture manufacturing (30)	0.206623
35	Inner Mongolia - Rangeland-based livestock raising (39)	Inner Mongolia - Textile industry (105)	0.205302
36	Tibet - Rangeland-based livestock raising (75)	Tibet - Beverage manufacturing (176)	0.189599
37	Gansu - Rangeland-based livestock raising (676)	Gansu - Agricultural and sideline products processing (81)	0.188032
38	Tibet - Rangeland-based livestock raising (75)	Jiangsu - Agricultural and sideline products processing (13)	0.187549
39	Tibet - Rangeland-based livestock raising (75)	Tibet - Rangeland-based livestock raising (75)	0.18572
40	Xinjiang - Rangeland-based livestock raising (263)	Xinjiang - Textile industry (89)	0.173001
41	Qinghai - Rangeland-based livestock raising (53)	Qinghai - Lodging (126)	0.172949
42	Sichuan - Rangeland-based livestock raising (368)	Sichuan - Tobacco products manufacturing (76)	0.172834
43	Tibet - Rangeland-based livestock raising (75)	Tibet - Confinement-based livestock raising (84)	0.167148
44	Inner Mongolia - Rangeland-based livestock raising (39)	Inner Mongolia - Timber processing and furniture manufacturing (90)	0.166124
45	Inner Mongolia - Rangeland-based livestock raising (39)	Inner Mongolia - Pig raising (69)	0.164111
46	Tibet - Rangeland-based livestock raising (75)	Shandong - Textile industry (6)	0.16078
47	Qinghai - Rangeland-based livestock raising (53)	Shandong - Agricultural and sideline products processing (2)	0.157803
48	Inner Mongolia - Rangeland-based livestock raising (39)	Inner Mongolia - Tobacco products manufacturing (93)	0.156555
49	Inner Mongolia - Rangeland-based livestock raising (39)	Jiangsu - Textile industry (4)	0.140259
50	Tibet - Rangeland-based livestock raising (75)	Tibet - Lodging (188)	0.140252
51	Guangdong - Textile industry (14)	Guangdong - Textile industry (14)	0.140088
52	Tibet - Rangeland-based livestock raising (75)	Shandong - Food manufacturing (18)	0.136405
53	Xinjiang - Rangeland-based livestock raising (263)	Xinjiang - Lodging (102)	0.131418
54	Sichuan - Rangeland-based livestock raising (368)	Sichuan - Catering (91)	0.12919
55	Inner Mongolia - Rangeland-based livestock raising (39)	Inner Mongolia - Chemical raw materials and chemical products (47)	0.129035
56	Inner Mongolia - Rangeland-based livestock raising (39)	Jiangsu - Agricultural and sideline products processing (13)	0.126644
57	Tibet - Rangeland-based livestock raising (75)	Tibet - Forestry (116)	0.125051
58	Inner Mongolia - Food manufacturing (1)	Inner Mongolia - Food manufacturing (1)	0.1241
59	Tibet - Rangeland-based livestock raising (75)	Hebei - Agricultural and sideline products processing (20)	0.123905
60	Qinghai - Rangeland-based livestock raising (53)	Qinghai - Food manufacturing (172)	0.12357
61	Tibet - Rangeland-based livestock raising (75)	Shandong - Agriculture (15)	0.123022
62	Sichuan - Rangeland-based livestock raising (368)	Shandong - Agricultural and sideline products processing (2)	0.122372
63	Jiangsu - Textile industry (4)	Jiangsu - Textile garments, footwear, caps, leather, etc. (54)	0.118856
64	Inner Mongolia - Food manufacturing (1)	Inner Mongolia - Lodging (19)	0.118261
65	Inner Mongolia - Rangeland-based livestock raising (39)	Shandong - Textile industry (6)	0.112653
66	Inner Mongolia - Food manufacturing (1)	Inner Mongolia - Agricultural and sideline products processing (3)	0.111579
67	Inner Mongolia - Agricultural and sideline products processing (3)	Inner Mongolia - Food manufacturing (1)	0.111579
68	Gansu - Rangeland-based livestock raising (676)	Gansu - Tobacco products manufacturing (153)	0.109714
69	Inner Mongolia - Agricultural and sideline products processing (3)	Inner Mongolia - Lodging (19)	0.10633
70	Tibet - Rangeland-based livestock raising (75)	Guangdong - Textile industry (14)	0.105854
71	Xinjiang - Rangeland-based livestock raising (263)	Xinjiang - Confinement-based livestock raising (137)	0.102315
72	Tibet - Rangeland-based livestock raising (75)	Guangdong - Agricultural and sideline products processing (24)	0.101451
73	Inner Mongolia - Rangeland-based livestock raising (39)	Inner Mongolia - Catering (127)	0.101044
74	Sichuan - Rangeland-based livestock raising (368)	Sichuan - Textile garments, footwear, caps, leather, etc. (95)	0.100694
75	Inner Mongolia - Agricultural and sideline products processing (3)	Inner Mongolia - Agricultural and sideline products processing (3)	0.100322
76	Tibet - Rangeland-based livestock raising (75)	Liaoning - Agricultural and sideline products processing (28)	0.099827
77	Xinjiang - Rangeland-based livestock raising (263)	Xinjiang - Tobacco products manufacturing (169)	0.098765
78	Gansu - Rangeland-based livestock raising (676)	Shandong - Agricultural and sideline products processing (2)	0.0985895
79	Inner Mongolia - Agriculture (8)	Inner Mongolia - Food manufacturing (1)	0.098035
80	Zhejiang - Textile industry (7)	Zhejiang - Textile garments, footwear, caps, leather, etc. (51)	0.0963189
81	Inner Mongolia - Rangeland-based livestock raising (39)	Shandong - Food manufacturing (18)	0.0954625
82	Tibet - Rangeland-based livestock raising (75)	Tibet - Textile industry (360)	0.0953035
83	Inner Mongolia - Rangeland-based livestock raising (39)	Inner Mongolia - Poultry raising (133)	0.095261
84	Inner Mongolia - Rangeland-based livestock raising (39)	Inner Mongolia - Transport and storage (83)	0.0952231
85	Shandong - Agriculture (15)	Shandong - Agricultural and sideline products processing (2)	0.0945138
86	Shandong - Textile industry (6)	Shandong - Textile garments, footwear, caps, leather, etc. (131)	0.0921841
87	Tibet - Rangeland-based livestock raising (75)	Anhui - Agricultural and sideline products processing (32)	0.0914689
88	Shandong - Agricultural and sideline products processing (2)	Shandong - Agriculture (15)	0.0907369
89	Inner Mongolia - Agriculture (8)	Inner Mongolia - Agricultural and sideline products processing (3)	0.0881441
90	Sichuan - Agricultural and sideline products processing (5)	Sichuan - Agricultural and sideline products processing (5)	0.0864371
91	Shandong - Timber processing and furniture manufacturing (21)	Shandong - Timber processing and furniture manufacturing (21)	0.0860266
92	Inner Mongolia - Rangeland-based livestock raising (39)	Shandong - Agriculture (15)	0.0856124
93	Inner Mongolia - Rangeland-based livestock raising (39)	Hebei - Agricultural and sideline products processing (20)	0.0850734
94	Sichuan - Rangeland-based livestock raising (368)	Sichuan - Chemical raw materials and chemical products (44)	0.0841121
95	Sichuan - Agricultural and sideline products processing (5)	Sichuan - Lodging (40)	0.0835715
96	Tibet - Rangeland-based livestock raising (75)	Shandong - Beverage manufacturing (42)	0.0834042
97	Qinghai - Rangeland-based livestock raising (53)	Qinghai - Chemical raw materials and chemical products (87)	0.0829682
98	Sichuan - Textile industry (29)	Sichuan - Textile garments, footwear, caps, leather, etc. (95)	0.0828
99	Gansu - Rangeland-based livestock raising (676)	Gansu - Beverage manufacturing (209)	0.080471
100	Sichuan - Rangeland-based livestock raising (368)	Sichuan - Paper printing, cultural, educational and sports products (88)	0.0791684
101	Tibet - Rangeland-based livestock raising (75)	Zhejiang - Textile industry (7)	0.0790552
102	Sichuan - Agriculture (10)	Sichuan - Agricultural and sideline products processing (5)	0.0787016
103	Guangdong - Paper printing, cultural, educational and sports products (16)	Guangdong - Paper printing, cultural, educational and sports products (16)	0.077945
104	Tibet - Rangeland-based livestock raising (75)	Tibet - Agricultural and sideline products processing (391)	0.0753533
105	Inner Mongolia - Rangeland-based livestock raising (39)	Inner Mongolia - Construction (836)	0.0753289
106	Tibet - Rangeland-based livestock raising (75)	Hebei - Agriculture (31)	0.0750457
107	Xinjiang - Rangeland-based livestock raising (263)	Jiangsu - Textile industry (4)	0.0746372
108	Tibet - Rangeland-based livestock raising (75)	Hubei - Agricultural and sideline products processing (46)	0.0742579
109	Tibet - Rangeland-based livestock raising (75)	Shanghai - Food manufacturing (60)	0.0729854
110	Guangdong - Textile industry (14)	Guangdong - Textile garments, footwear, caps, leather, etc. (25)	0.0728398
111	Inner Mongolia - Rangeland-based livestock raising (39)	Inner Mongolia - Forestry (179)	0.0724931
112	Tibet - Rangeland-based livestock raising (75)	Tibet - Timber processing and furniture manufacturing (331)	0.0715735
113	Inner Mongolia - Rangeland-based livestock raising (39)	Guangdong - Textile industry (14)	0.0713594
114	Jiangsu - Textile industry (4)	Zhejiang - Textile industry (7)	0.0707999
115	Tibet - Rangeland-based livestock raising (75)	Shandong - Timber processing and furniture manufacturing (21)	0.070702
116	Inner Mongolia - Food manufacturing (1)	Inner Mongolia - Agriculture (8)	0.0694162
117	Sichuan - Timber processing and furniture manufacturing (30)	Sichuan - Timber processing and furniture manufacturing (30)	0.0689454
118	Inner Mongolia - Rangeland-based livestock raising (39)	Guangdong - Agricultural and sideline products processing (24)	0.0686829
119	Inner Mongolia - Rangeland-based livestock raising (39)	Liaoning - Agricultural and sideline products processing (28)	0.0685921
120	Sichuan - Rangeland-based livestock raising (368)	Sichuan - Construction (723)	0.0682447
121	Qinghai - Rangeland-based livestock raising (53)	Qinghai - Pig raising (275)	0.0673665
122	Xinjiang - Rangeland-based livestock raising (263)	Jiangsu - Agricultural and sideline products processing (13)	0.0673626
123	Tibet - Rangeland-based livestock raising (75)	Shanghai - Tobacco products manufacturing (66)	0.0666784
124	Guangdong - Textile garments, footwear, caps, leather, etc. (25)	Guangdong - Textile garments, footwear, caps, leather, etc. (25)	0.0647347
125	Tibet - Rangeland-based livestock raising (75)	Guangdong - Paper printing, cultural, educational and sports products (16)	0.064387
126	Inner Mongolia - Rangeland-based livestock raising (39)	Anhui - Agricultural and sideline products processing (32)	0.0634722
127	Xinjiang - Agriculture (12)	Xinjiang - Agricultural and sideline products processing (11)	0.0629732
128	Inner Mongolia - Agricultural and sideline products processing (3)	Inner Mongolia - Agriculture (8)	0.0624127
129	Tibet - Rangeland-based livestock raising (75)	Jiangsu - Beverage manufacturing (55)	0.0621641
130	Sichuan - Beverage manufacturing (9)	Sichuan - Agricultural and sideline products processing (5)	0.0614836
131	Sichuan - Agricultural and sideline products processing (5)	Sichuan - Beverage manufacturing (9)	0.0614836
132	Xinjiang - Rangeland-based livestock raising (263)	Shandong - Textile industry (6)	0.0595262
133	Sichuan - Beverage manufacturing (9)	Sichuan - Lodging (40)	0.0594452
134	Jiangsu - Agricultural and sideline products processing (13)	Jiangsu - Agricultural and sideline products processing (13)	0.058913
135	Shandong - Agricultural and sideline products processing (2)	Shandong - Lodging (103)	0.0587974
136	Tibet - Rangeland-based livestock raising (75)	Hebei - Food manufacturing (72)	0.0583844
137	Inner Mongolia - Rangeland-based livestock raising (39)	Shandong - Beverage manufacturing (42)	0.0583702
138	Gansu - Rangeland-based livestock raising (676)	Gansu - Pig raising (231)	0.0583664
139	Tibet - Rangeland-based livestock raising (75)	Hebei - Textile industry (38)	0.0583277
140	Gansu - Rangeland-based livestock raising (676)	Gansu - Lodging (222)	0.0577171
141	Tibet - Rangeland-based livestock raising (75)	Tibet - Food manufacturing (466)	0.0575278
142	Inner Mongolia - Rangeland-based livestock raising (39)	Inner Mongolia - Paper printing, cultural, educational and sports products (255)	0.0571739
143	Xinjiang - Rangeland-based livestock raising (263)	Xinjiang - Timber processing and furniture manufacturing (279)	0.0567794
144	Shandong - Food manufacturing (18)	Shandong - Agricultural and sideline products processing (2)	0.0561267
145	Shandong - Agricultural and sideline products processing (2)	Shandong - Food manufacturing (18)	0.0561267
146	Sichuan - Agriculture (10)	Sichuan - Beverage manufacturing (9)	0.0559812
147	Tibet - Rangeland-based livestock raising (75)	Guangdong - Food manufacturing (63)	0.0550593
148	Hebei - Textile industry (38)	Hebei - Textile industry (38)	0.054346
149	Qinghai - Rangeland-based livestock raising (53)	Qinghai - Textile industry (381)	0.0537655
150	Sichuan - Agricultural and sideline products processing (5)	Sichuan - Agriculture (10)	0.0534839
151	Xinjiang - Agriculture (12)	Xinjiang - Agriculture (12)	0.0531504
152	Qinghai - Rangeland-based livestock raising (53)	Jiangsu - Textile industry (4)	0.0523744
153	Xinjiang - Rangeland-based livestock raising (263)	Xinjiang - Rangeland-based livestock raising (263)	0.0522115
154	Tibet - Rangeland-based livestock raising (75)	Jilin - Agricultural and sideline products processing (71)	0.0521858
155	Inner Mongolia - Rangeland-based livestock raising (39)	Hebei - Agriculture (31)	0.0517963
156	Inner Mongolia - Rangeland-based livestock raising (39)	Shanghai - Food manufacturing (60)	0.0516034
157	Tibet - Rangeland-based livestock raising (75)	Jiangsu - Food manufacturing (68)	0.0513901
158	Tibet - Rangeland-based livestock raising (75)	Hubei - Agriculture (52)	0.0513271
159	Sichuan - Rangeland-based livestock raising (368)	Sichuan - Transport and storage (118)	0.0511376
160	Inner Mongolia - Rangeland-based livestock raising (39)	Zhejiang - Textile industry (7)	0.0504709
161	Inner Mongolia - Rangeland-based livestock raising (39)	Hubei - Agricultural and sideline products processing (46)	0.0503751
162	Tibet - Rangeland-based livestock raising (75)	Shanghai - Agricultural and sideline products processing (98)	0.0502755
163	Xinjiang - Rangeland-based livestock raising (263)	Shandong - Food manufacturing (18)	0.0502753
164	Xinjiang - Rangeland-based livestock raising (263)	Xinjiang - Chemical raw materials and chemical products (151)	0.0499762
165	Inner Mongolia - Rangeland-based livestock raising (39)	Shandong - Timber processing and furniture manufacturing (21)	0.0497527
166	Sichuan - Pig raising (17)	Sichuan - Agricultural and sideline products processing (5)	0.0494655
167	Tibet - Rangeland-based livestock raising (75)	Anhui - Tobacco products manufacturing (74)	0.0493752
168	Tibet - Rangeland-based livestock raising (75)	Hubei - Tobacco products manufacturing (85)	0.0487381
169	Gansu - Rangeland-based livestock raising (676)	Gansu - Food manufacturing (330)	0.048338
170	Xinjiang - Agricultural and sideline products processing (11)	Xinjiang - Lodging (102)	0.0478743
171	Shandong - Agricultural and sideline products processing (2)	Shandong - Catering (129)	0.0475106
172	Sichuan - Rangeland-based livestock raising (368)	Sichuan - Fishery (256)	0.0475101
173	Tibet - Rangeland-based livestock raising (75)	Anhui - Agriculture (56)	0.0474115
174	Sichuan - Rangeland-based livestock raising (368)	Sichuan - Confinement-based livestock raising (258)	0.0473732
175	Qinghai - Rangeland-based livestock raising (53)	Jiangsu - Agricultural and sideline products processing (13)	0.0473415
176	Inner Mongolia - Rangeland-based livestock raising (39)	Shanghai - Tobacco products manufacturing (66)	0.0471441
177	Sichuan - Agricultural and sideline products processing (5)	Sichuan - Catering (91)	0.0467023
178	Xinjiang - Rangeland-based livestock raising (263)	Xinjiang - Transport and storage (230)	0.0455687
179	Tibet - Rangeland-based livestock raising (75)	Jiangsu - Tobacco products manufacturing (79)	0.0452199
180	Guangdong - Timber processing and furniture manufacturing (48)	Guangdong - Timber processing and furniture manufacturing (48)	0.0451425
181	Xinjiang - Rangeland-based livestock raising (263)	Shandong - Agriculture (15)	0.0450674
182	Xinjiang - Rangeland-based livestock raising (263)	Hebei - Agricultural and sideline products processing (20)	0.0450025
183	Tibet - Rangeland-based livestock raising (75)	Shanghai - Textile industry (99)	0.0443006
184	Sichuan - Rangeland-based livestock raising (368)	Jiangsu - Textile industry (4)	0.0440935
185	Xinjiang - Agricultural and sideline products processing (11)	Xinjiang - Agricultural and sideline products processing (11)	0.0440226
186	Sichuan - Beverage manufacturing (9)	Sichuan - Beverage manufacturing (9)	0.0437339
187	Sichuan - Agriculture (10)	Sichuan - Agriculture (10)	0.0436075
188	Tibet - Rangeland-based livestock raising (75)	Guangdong - Beverage manufacturing (86)	0.0435079
189	Tibet - Rangeland-based livestock raising (75)	Guangxi - Agricultural and sideline products processing (78)	0.0434625
190	Inner Mongolia - Rangeland-based livestock raising (39)	Guangdong - Paper printing, cultural, educational and sports products (16)	0.0434554
191	Qinghai - Rangeland-based livestock raising (53)	Shandong - Textile industry (6)	0.042709
192	Inner Mongolia - Agriculture (8)	Inner Mongolia - Agriculture (8)	0.0424741
193	Tibet - Rangeland-based livestock raising (75)	Guangdong - Timber processing and furniture manufacturing (48)	0.0423603
194	Sichuan - Rangeland-based livestock raising (368)	Sichuan - Forestry (282)	0.0423052
195	Inner Mongolia - Rangeland-based livestock raising (39)	Jiangsu - Beverage manufacturing (55)	0.0419768
196	Tibet - Rangeland-based livestock raising (75)	Yunnan - Tobacco products manufacturing (73)	0.0419036
197	Shandong - Textile industry (6)	Zhejiang - Textile industry (7)	0.0412314
198	Tibet - Rangeland-based livestock raising (75)	Shaanxi - Agriculture (70)	0.0411797
199	Jiangsu - Timber processing and furniture manufacturing (57)	Jiangsu - Timber processing and furniture manufacturing (57)	0.0408612
200	Xinjiang - Agricultural and sideline products processing (11)	Xinjiang - Agriculture (12)	0.0407815

## Sheet: Table S10
Table S8. The ranges of embodied forage-livestock conflicts in China transferred by each provincial sector in 2015 (Mt)
No.	Provincial sectors	Lower range	Upper range
1	Inner Mongolia - Agricultural and sideline products processing	1.39809	2.16256
2	Shandong - Agricultural and sideline products processing	0.804172	1.1256
3	Inner Mongolia - Agriculture	0.632477	0.978274
4	Inner Mongolia - Food manufacturing	0.589218	0.911403
5	Jiangsu - Textile industry	0.607443	0.848619
6	Sichuan - Agricultural and sideline products processing	0.448128	0.573815
7	Shandong - Textile industry	0.42606	0.595742
8	Xinjiang - Agriculture	0.39705	0.601691
9	Sichuan - Beverage manufacturing	0.426965	0.546716
10	Sichuan - Agriculture	0.421396	0.540162
11	Xinjiang - Agricultural and sideline products processing	0.360997	0.547261
12	Jiangsu - Agricultural and sideline products processing	0.344815	0.482604
13	Zhejiang - Textile industry	0.327095	0.457545
14	Gansu - Agriculture	0.335892	0.435463
15	Inner Mongolia - Beverage manufacturing	0.250878	0.388058
16	Shandong - Agriculture	0.239128	0.335114
17	Inner Mongolia - Rangeland-based livestock raising	0.220442	0.340966
18	Anhui - Agricultural and sideline products processing	0.202576	0.283739
19	Inner Mongolia - Confinement-based livestock raising	0.188886	0.292157
20	Guangdong - Textile industry	0.196751	0.275073
21	Guangdong - Paper printing, cultural, educational and sports products	0.194483	0.272175
22	Inner Mongolia - Lodging	0.180006	0.277784
23	Qinghai - Agricultural and sideline products processing	0.188904	0.250719
24	Shandong - Food manufacturing	0.170017	0.237973
25	Henan - Agriculture	0.167861	0.235524
26	Xinjiang - Food manufacturing	0.159343	0.24156
27	Hebei - Agriculture	0.16596	0.232846
28	Jiangsu - Chemical raw materials and chemical products	0.165271	0.231792
29	Inner Mongolia - Chemical raw materials and chemical products	0.151968	0.234229
30	Sichuan - Pig raising	0.166663	0.213636
31	Gansu - Agricultural and sideline products processing	0.165239	0.213776
32	Shandong - Timber processing and furniture manufacturing	0.156324	0.218634
33	Shandong - Chemical raw materials and chemical products	0.155544	0.21806
34	Hebei - Agricultural and sideline products processing	0.154133	0.215971
35	Qinghai - Agriculture	0.157965	0.209685
36	Liaoning - Agricultural and sideline products processing	0.153061	0.214484
37	Sichuan - Food manufacturing	0.16	0.204876
38	Henan - Agricultural and sideline products processing	0.144692	0.202637
39	Inner Mongolia - Catering	0.132611	0.204645
40	Sichuan - Textile industry	0.145841	0.186856
41	Hubei - Agricultural and sideline products processing	0.135256	0.189487
42	Sichuan - Timber processing and furniture manufacturing	0.13779	0.177343
43	Shanghai - Tobacco products manufacturing	0.131012	0.183511
44	Guangdong - Agricultural and sideline products processing	0.128222	0.179578
45	Qinghai - Rangeland-based livestock raising	0.128125	0.170075
46	Guangdong - Textile garments, footwear, caps, leather, etc.	0.115304	0.161615
47	Guangdong - Chemical raw materials and chemical products	0.114882	0.161314
48	Hebei - Textile industry	0.112191	0.157008
49	Anhui - Agriculture	0.103957	0.145763
50	Tibet - Agriculture	0.109851	0.13914
51	Inner Mongolia - Transport and storage	0.0968544	0.148759
52	Fujian - Agricultural and sideline products processing	0.0994002	0.139597
53	Xinjiang - Beverage manufacturing	0.0939523	0.142429
54	Sichuan - Catering	0.103046	0.132362
55	Inner Mongolia - Timber processing and furniture manufacturing	0.0905845	0.140059
56	Qinghai - Chemical raw materials and chemical products	0.0975105	0.129497
57	Sichuan - Chemical raw materials and chemical products	0.0988369	0.127161
58	Shandong - Beverage manufacturing	0.0939367	0.131483
59	Jiangsu - Textile garments, footwear, caps, leather, etc.	0.0937947	0.131365
60	Qinghai - Beverage manufacturing	0.0960523	0.127484
61	Jiangsu - Timber processing and furniture manufacturing	0.0921379	0.12878
62	Sichuan - Lodging	0.0959638	0.123265
63	Shaanxi - Agriculture	0.0907079	0.127353
64	Guangdong - Rubber and Plastic	0.0894656	0.125625
65	Hebei - Smelting and pressing of metals	0.0890899	0.125989
66	Shanghai - Chemical raw materials and chemical products	0.0885039	0.12423
67	Heilongjiang - Agricultural and sideline products processing	0.0886198	0.124091
68	Xinjiang - Textile industry	0.0841742	0.127381
69	Sichuan - Poultry raising	0.0924027	0.118445
70	Shandong - Paper printing, cultural, educational and sports products	0.0840486	0.117634
71	Jiangsu - Beverage manufacturing	0.0807284	0.112988
72	Hubei - Textile industry	0.0800092	0.111964
73	Guangdong - Timber processing and furniture manufacturing	0.0799476	0.111784
74	Hubei - Agriculture	0.0797583	0.111852
75	Shanghai - Food manufacturing	0.0783106	0.109691
76	Xinjiang - Lodging	0.0728402	0.11033
77	Zhejiang - Paper printing, cultural, educational and sports products	0.0760606	0.106564
78	Tibet - Rangeland-based livestock raising	0.079222	0.100344
79	Guangdong - Food manufacturing	0.0747464	0.104684
80	Yunnan - Tobacco products manufacturing	0.0746012	0.103808
81	Jilin - Agricultural and sideline products processing	0.0742442	0.104117
82	Shandong - Fishery	0.0739567	0.103643
83	Hebei - Food manufacturing	0.0723213	0.101337
84	Inner Mongolia - Textile industry	0.0683631	0.105416
85	Jiangsu - Food manufacturing	0.0706958	0.098946
86	Guangxi - Agricultural and sideline products processing	0.0698337	0.0978825
87	Jiangsu - Paper printing, cultural, educational and sports products	0.0694538	0.0971472
88	Zhejiang - Textile garments, footwear, caps, leather, etc.	0.0693338	0.0972663
89	Henan - Food manufacturing	0.069392	0.0971818
90	Zhejiang - Chemical raw materials and chemical products	0.0675646	0.0950309
91	Qinghai - Lodging	0.0688838	0.0915
92	Inner Mongolia - Pig raising	0.0626992	0.096979
93	Hunan - Agricultural and sideline products processing	0.0658748	0.0923863
94	Xinjiang - Chemical raw materials and chemical products	0.0629745	0.094923
95	Qinghai - Food manufacturing	0.0674906	0.0895757
96	Shaanxi - Agricultural and sideline products processing	0.0644727	0.0903809
97	Gansu - Tobacco products manufacturing	0.0668644	0.0865048
98	Inner Mongolia - Smelting and pressing of metals	0.0604484	0.0917071
99	Jiangxi - Agricultural and sideline products processing	0.0626332	0.0877804
100	Jiangsu - Smelting and pressing of metals	0.0623759	0.087972
101	Yunnan - Agriculture	0.0614401	0.0856579
102	Shanghai - Textile industry	0.0604901	0.0846281
103	Sichuan - Paper printing, cultural, educational and sports products	0.0625544	0.0804212
104	Sichuan - Textile garments, footwear, caps, leather, etc.	0.062003	0.0798187
105	Shandong - Rubber and Plastic	0.0585864	0.0821334
106	Hunan - Agriculture	0.0584356	0.0820802
107	Hebei - Chemical raw materials and chemical products	0.0581336	0.0816433
108	Gansu - Beverage manufacturing	0.0602029	0.0778865
109	Shandong - Lodging	0.0573799	0.0805834
110	Guangdong - Electrical machinery and equipment manufacturing	0.0566547	0.0798103
111	Guangxi - Agriculture	0.0567195	0.0796395
112	Shanxi - Agriculture	0.0541973	0.0760352
113	Jiangsu - Agriculture	0.0541119	0.0758274
114	Shandong - Smelting and pressing of metals	0.0538624	0.0757314
115	Xinjiang - Confinement-based livestock raising	0.0510545	0.0773682
116	Tianjin - Food manufacturing	0.0533231	0.0746826
117	Inner Mongolia - Production and supply of electric and heat power	0.0502592	0.0764216
118	Shanxi - Agricultural and sideline products processing	0.0524526	0.0734905
119	Jiangsu - Catering	0.0517576	0.0727552
120	Guangdong - Agriculture	0.051811	0.0726205
121	Guangdong - Electronic equipment manufacturing	0.0504526	0.0709845
122	Sichuan - Transport and storage	0.0518233	0.066853
123	Hubei - Beverage manufacturing	0.0484359	0.0678562
124	Chongqing - Agricultural and sideline products processing	0.0475811	0.0667079
125	Guangdong - Beverage manufacturing	0.0474885	0.066509
126	Zhejiang - Agricultural and sideline products processing	0.0474116	0.0665016
127	Fujian - Food manufacturing	0.0472395	0.0663426
128	Henan - Textile industry	0.0472615	0.0661271
129	Shandong - Pig raising	0.0469875	0.0658483
130	Inner Mongolia - Forestry	0.0443264	0.0685612
131	Guangdong - Catering	0.0467616	0.0658548
132	Xinjiang - Rangeland-based livestock raising	0.0446541	0.067669
133	Shandong - Catering	0.0466716	0.0655448
134	Shanghai - Catering	0.0465519	0.0655316
135	Inner Mongolia - Poultry raising	0.0439697	0.0680094
136	Beijing - Agricultural and sideline products processing	0.0462419	0.0648424
137	Liaoning - Agriculture	0.0461566	0.0647629
138	Jiangxi - Textile garments, footwear, caps, leather, etc.	0.0458548	0.0643213
139	Fujian - Textile industry	0.0457394	0.0640144
140	Anhui - Food manufacturing	0.0452872	0.0634316
141	Henan - Smelting and pressing of metals	0.0450154	0.0636199
142	Sichuan - Medicines	0.0469877	0.0604531
143	Anhui - Beverage manufacturing	0.0448067	0.0627586
144	Gansu - Lodging	0.0465005	0.0605152
145	Jilin - Agriculture	0.0444233	0.062394
146	Shanghai - Agricultural and sideline products processing	0.0438822	0.0614666
147	Guangdong - Lodging	0.0434244	0.0611551
148	Heilongjiang - Agriculture	0.0434773	0.0609514
149	Anhui - Textile industry	0.0420308	0.0588202
150	Hebei - Timber processing and furniture manufacturing	0.0418602	0.0585978
151	Fujian - Textile garments, footwear, caps, leather, etc.	0.041717	0.0585738
152	Jiangsu - Lodging	0.0412462	0.0579795
153	Inner Mongolia - Coal mining and dressing	0.0392354	0.0599167
154	Jiangsu - Tobacco products manufacturing	0.0411519	0.0575962
155	Liaoning - Smelting and pressing of metals	0.0406941	0.0575006
156	Gansu - Agriculture, forestry, animal husbandry and fishery service	0.0427475	0.0554194
157	Inner Mongolia - Tobacco products manufacturing	0.0384961	0.0595458
158	Shanghai - Paper printing, cultural, educational and sports products	0.0407484	0.0570474
159	Guangdong - Metal products	0.0402162	0.0566699
160	Shandong - Textile garments, footwear, caps, leather, etc.	0.0397414	0.0556498
161	Shandong - Transport and storage	0.039563	0.0555029
162	Sichuan - Tobacco products manufacturing	0.0415588	0.0532148
163	Zhejiang - Timber processing and furniture manufacturing	0.0393929	0.055111
164	Sichuan - Smelting and pressing of metals	0.0403004	0.0527443
165	Shandong - Medicines	0.0387127	0.054272
166	Chongqing - Agriculture	0.0385645	0.0541445
167	Henan - Pig raising	0.0384093	0.0538915
168	Xinjiang - Transport and storage	0.0365786	0.0551756
169	Shandong - Production and supply of electric and heat power	0.0379389	0.0533458
170	Tianjin - Agricultural and sideline products processing	0.0380154	0.0532432
171	Zhejiang - Electrical machinery and equipment manufacturing	0.0378053	0.0533297
172	Shandong - Poultry raising	0.0379169	0.0531368
173	Henan - Beverage manufacturing	0.0378799	0.0530498
174	Inner Mongolia - Petroleum processing, coking and nuclear fuel processing	0.035686	0.0544448
175	Inner Mongolia - Medicines	0.0351114	0.0541176
176	Shandong - Nonmetal mineral products	0.0369946	0.0519646
177	Beijing - Food manufacturing	0.0367911	0.0515901
178	Hunan - Chemical raw materials and chemical products	0.0367041	0.0515827
179	Xinjiang - Tobacco products manufacturing	0.0347117	0.0526219
180	Zhejiang - Rubber and Plastic	0.0360651	0.0507263
181	Shanghai - Timber processing and furniture manufacturing	0.036008	0.0503786
182	Shanxi - Coal mining and dressing	0.0356868	0.0502101
183	Hubei - Chemical raw materials and chemical products	0.0351374	0.04932
184	Hebei - Beverage manufacturing	0.0348305	0.0488047
185	Jiangsu - Medicines	0.0344009	0.0482471
186	Tibet - Confinement-based livestock raising	0.0362835	0.0459576
187	Sichuan - Rubber and Plastic	0.0353431	0.0454715
188	Hubei - Food manufacturing	0.0337117	0.0472283
189	Inner Mongolia - Paper printing, cultural, educational and sports products	0.0315539	0.0487032
190	Sichuan - Nonmetal mineral products	0.0337685	0.0441838
191	Jiangxi - Timber processing and furniture manufacturing	0.0323344	0.0452351
192	Zhejiang - Chemical fibre	0.0321502	0.0452199
193	Fujian - Beverage manufacturing	0.0320678	0.0450357
194	Anhui - Chemical raw materials and chemical products	0.0317687	0.0446027
195	Shaanxi - Beverage manufacturing	0.0316342	0.0443463
196	Zhejiang - Smelting and pressing of metals	0.0310057	0.0437925
197	Henan - Confinement-based livestock raising	0.031117	0.0436598
198	Sichuan - Production and supply of electric and heat power	0.0322583	0.0421573
199	Hebei - Confinement-based livestock raising	0.0309167	0.0433769
200	Shanxi - Smelting and pressing of metals	0.0307237	0.0434054
201	Gansu - Food manufacturing	0.0323323	0.0418294
202	Hubei - Textile garments, footwear, caps, leather, etc.	0.0307862	0.0431656
203	Jiangxi - Textile industry	0.0307674	0.0430582
204	Anhui - Timber processing and furniture manufacturing	0.0305811	0.0427961
205	Hebei - Lodging	0.0302868	0.0425916
206	Shanghai - Rubber and Plastic	0.0302632	0.0424794
207	Anhui - Pig raising	0.0302318	0.0423896
208	Qinghai - Transport and storage	0.0311368	0.0413614
209	Jiangsu - Transport and storage	0.0298708	0.0419631
210	Jiangsu - Electrical machinery and equipment manufacturing	0.02965	0.0417512
211	Henan - Chemical raw materials and chemical products	0.0295709	0.0415407
212	Jiangxi - Chemical raw materials and chemical products	0.0294939	0.0414534
213	Jiangsu - Rubber and Plastic	0.0294882	0.0413571
214	Hebei - Rubber and Plastic	0.0293811	0.0412631
215	Hebei - Pig raising	0.0293398	0.0411644
216	Tibet - Beverage manufacturing	0.031022	0.0392223
217	Shandong - Tobacco products manufacturing	0.0292748	0.040976
218	Guangdong - Nonmetal mineral products	0.0291591	0.0410707
219	Shaanxi - Food manufacturing	0.0290066	0.0406628
220	Jiangsu - Electronic equipment manufacturing	0.0288288	0.0405686
221	Jiangsu - Nonmetal mineral products	0.0285275	0.04014
222	Liaoning - Chemical raw materials and chemical products	0.0283251	0.0397972
223	Shaanxi - Catering	0.0282614	0.039852
224	Hubei - Pig raising	0.028052	0.0393397
225	Anhui - Lodging	0.0278201	0.0391205
226	Fujian - Paper printing, cultural, educational and sports products	0.0277712	0.0389234
227	Jiangsu - Metal products	0.0276188	0.0388896
228	Jiangxi - Agriculture	0.0276679	0.038816
229	Jiangsu - Production and supply of electric and heat power	0.0275868	0.0388237
230	Hunan - Textile industry	0.0276279	0.0386608
231	Zhejiang - Metal products	0.0273442	0.0385819
232	Xinjiang - Timber processing and furniture manufacturing	0.0262556	0.0396724
233	Sichuan - Confinement-based livestock raising	0.0286232	0.0366903
234	Tianjin - Chemical raw materials and chemical products	0.027176	0.0381624
235	Hubei - Catering	0.0270522	0.0380587
236	Yunnan - Agricultural and sideline products processing	0.0271437	0.0377705
237	Shaanxi - Lodging	0.0266157	0.0375314
238	Guangdong - Medicines	0.0266644	0.0374412
239	Hebei - Production and supply of electric and heat power	0.0264131	0.0373433
240	Guizhou - Agriculture	0.0264789	0.0372275
241	Hubei - Fishery	0.0264714	0.0371231
242	Hebei - Transport and storage	0.0258529	0.0363932
243	Jiangsu - Chemical fibre	0.0259067	0.036334
244	Liaoning - Lodging	0.0258395	0.0363812
245	Guangdong - Smelting and pressing of metals	0.0257628	0.036342
246	Inner Mongolia - Nonmetal mineral products	0.0245078	0.0373989
247	Anhui - Catering	0.0257014	0.0361412
248	Gansu - Confinement-based livestock raising	0.0268163	0.0347657
249	Shanxi - Petroleum processing, coking and nuclear fuel processing	0.0254638	0.0360131
250	Sichuan - Fishery	0.0265939	0.0340891
251	Zhejiang - Food manufacturing	0.024877	0.0348936
252	Gansu - Pig raising	0.02604	0.0337592
253	Hebei - Nonmetal mineral products	0.0246911	0.0348197
254	Gansu - Catering	0.0258596	0.0336534
255	Sichuan - Forestry	0.0260001	0.0333279
256	Shanghai - Transport and storage	0.0246908	0.0347108
257	Gansu - Chemical raw materials and chemical products	0.0257536	0.0336438
258	Shandong - Petroleum processing, coking and nuclear fuel processing	0.0244053	0.034312
259	Xinjiang - Paper printing, cultural, educational and sports products	0.023393	0.0353379
260	Hebei - Paper printing, cultural, educational and sports products	0.0244484	0.0342469
261	Shandong - Confinement-based livestock raising	0.0242383	0.0339676
262	Guangdong - Tobacco products manufacturing	0.0240522	0.0336857
263	Beijing - Beverage manufacturing	0.0239468	0.0335793
264	Anhui - Tobacco products manufacturing	0.0237517	0.033268
265	Zhejiang - Lodging	0.0236151	0.0333481
266	Anhui - Textile garments, footwear, caps, leather, etc.	0.0236215	0.0331126
267	Liaoning - Food manufacturing	0.0235629	0.0330186
268	Beijing - Catering	0.0233749	0.0329744
269	Jiangsu - General equipment manufacturing	0.023339	0.0328804
270	Henan - Lodging	0.0232725	0.0327228
271	Tibet - Lodging	0.024577	0.03124
272	Shanxi - Chemical raw materials and chemical products	0.0230534	0.0323803
273	Anhui - Fishery	0.0227121	0.0318459
274	Shanghai - Smelting and pressing of metals	0.0224819	0.0317392
275	Hebei - Poultry raising	0.0224388	0.0314823
276	Qinghai - Textile industry	0.0230812	0.0306308
277	Hunan - Food manufacturing	0.0223556	0.0313527
278	Zhejiang - General equipment manufacturing	0.0222746	0.0314307
279	Hunan - Lodging	0.0221055	0.031174
280	Liaoning - Petroleum processing, coking and nuclear fuel processing	0.0220566	0.0311866
281	Hebei - Petroleum processing, coking and nuclear fuel processing	0.0220563	0.031187
282	Shanghai - Medicines	0.0220785	0.0309908
283	Jiangsu - Fishery	0.0220614	0.0309148
284	Inner Mongolia - Wholesale and retail	0.0208005	0.0318132
285	Zhejiang - Tobacco products manufacturing	0.0218708	0.0306769
286	Gansu - Transport and storage	0.0227392	0.0296591
287	Jiangsu - Repair service for metal products, machinery and equipment	0.0217118	0.0305588
288	Anhui - Paper printing, cultural, educational and sports products	0.0214698	0.0300658
289	Liaoning - Transport and storage	0.0213673	0.0300546
290	Hebei - Textile garments, footwear, caps, leather, etc.	0.0213803	0.0299706
291	Heilongjiang - Food manufacturing	0.0213907	0.0299525
292	Hubei - Lodging	0.0213254	0.0300019
293	Zhejiang - Beverage manufacturing	0.0210283	0.0294952
294	Liaoning - Production and supply of electric and heat power	0.0208444	0.0294745
295	Shandong - Agriculture, forestry, animal husbandry and fishery service	0.0209496	0.0293588
296	Qinghai - Medicines	0.02156	0.0286324
297	Yunnan - Pig raising	0.0209327	0.0291837
298	Guangdong - Fishery	0.0207185	0.0290399
299	Shanghai - Textile garments, footwear, caps, leather, etc.	0.0205606	0.0288301
300	Anhui - Rubber and Plastic	0.0205127	0.0287994
301	Henan - Transport and storage	0.0204575	0.0288067
302	Henan - Paper printing, cultural, educational and sports products	0.0204797	0.0286867
303	Hunan - Paper printing, cultural, educational and sports products	0.020391	0.0285664
304	Hunan - Timber processing and furniture manufacturing	0.0202836	0.0283825
305	Zhejiang - Nonmetal mineral products	0.0201761	0.0284587
306	Fujian - Timber processing and furniture manufacturing	0.0201064	0.0281368
307	Xinjiang - Catering	0.0191661	0.0290306
308	Inner Mongolia - Rubber and Plastic	0.0189717	0.0292413
309	Zhejiang - Repair service for metal products, machinery and equipment	0.0199392	0.0281089
310	Inner Mongolia - Agriculture, forestry, animal husbandry and fishery service	0.0188187	0.0291075
311	Hunan - Pig raising	0.0198376	0.0278644
312	Shanxi - Food manufacturing	0.0198519	0.0278141
313	Hubei - Timber processing and furniture manufacturing	0.0196663	0.0275471
314	Henan - Production and supply of electric and heat power	0.0195597	0.0276341
315	Jiangsu - Transportation equipment manufacturing	0.0193891	0.0272828
316	Hunan - Textile garments, footwear, caps, leather, etc.	0.0193673	0.027161
317	Anhui - Transport and storage	0.0192955	0.0271353
318	Shanxi - Beverage manufacturing	0.0193252	0.0270762
319	Guangdong - Production and supply of electric and heat power	0.0191996	0.0270822
320	Henan - Nonmetal mineral products	0.0191224	0.0269673
321	Hunan - Tobacco products manufacturing	0.0191676	0.0268816
322	Sichuan - Wholesale and retail	0.0199312	0.0258113
323	Qinghai - Pig raising	0.0196094	0.0260298
324	Inner Mongolia - Residential services and other services	0.0179837	0.0275665
325	Guangdong - Transport and storage	0.0187809	0.0264084
326	Qinghai - Confinement-based livestock raising	0.0193815	0.0257273
327	Heilongjiang - Timber processing and furniture manufacturing	0.0184656	0.0258172
328	Shaanxi - Textile industry	0.0184386	0.0257964
329	Hunan - Smelting and pressing of metals	0.0183244	0.025872
330	Guizhou - Beverage manufacturing	0.0183593	0.0257636
331	Shanxi - Transport and storage	0.0182371	0.0256523
332	Qinghai - Catering	0.0188323	0.0250154
333	Zhejiang - Production and supply of electric and heat power	0.0181601	0.0256402
334	Shanxi - Lodging	0.0180433	0.025417
335	Shanghai - Lodging	0.0180476	0.0254058
336	Liaoning - Beverage manufacturing	0.0180218	0.0252538
337	Fujian - Rubber and Plastic	0.0179215	0.0252112
338	Fujian - Chemical raw materials and chemical products	0.0178994	0.0251801
339	Zhejiang - Transportation equipment manufacturing	0.0177226	0.0249769
340	Fujian - Nonmetal mineral products	0.0176258	0.0248638
341	Beijing - Lodging	0.0175952	0.0248211
342	Inner Mongolia - Banking	0.016728	0.0256687
343	Heilongjiang - Lodging	0.0175446	0.0246808
344	Fujian - Lodging	0.0174649	0.0246755
345	Hubei - Tobacco products manufacturing	0.0175464	0.0245816
346	Henan - Poultry raising	0.0174644	0.024504
347	Anhui - Poultry raising	0.0174536	0.0244726
348	Qinghai - Smelting and pressing of metals	0.0177647	0.0237555
349	Shandong - Metal products	0.0172023	0.0241653
350	Jiangxi - Paper printing, cultural, educational and sports products	0.0172261	0.0241346
351	Jiangxi - Food manufacturing	0.0171111	0.0239812
352	Hubei - Transport and storage	0.0170391	0.0239502
353	Shanxi - Production and supply of electric and heat power	0.0169574	0.0239766
354	Guangxi - Timber processing and furniture manufacturing	0.0170605	0.023861
355	Xinjiang - Production and supply of electric and heat power	0.0164253	0.0244649
356	Hubei - Smelting and pressing of metals	0.0169464	0.0239027
357	Jiangsu - Wholesale and retail	0.0168074	0.0236413
358	Sichuan - Leasing and commercial services	0.0175931	0.0227793
359	Shandong - Wholesale and retail	0.0168087	0.0236174
360	Hebei - Medicines	0.0167475	0.0235204
361	Sichuan - Coal mining and dressing	0.0174571	0.0226039
362	Chongqing - Catering	0.0164709	0.0232328
363	Yunnan - Smelting and pressing of metals	0.0163854	0.0231127
364	Beijing - Leasing and commercial services	0.0162711	0.0229499
365	Yunnan - Lodging	0.0162621	0.0227433
366	Henan - Timber processing and furniture manufacturing	0.0162274	0.0227085
367	Hainan - Agricultural and sideline products processing	0.0160932	0.0225349
368	Shandong - General equipment manufacturing	0.0160264	0.022531
369	Jilin - Lodging	0.0159585	0.0225113
370	Gansu - Rangeland-based livestock raising	0.0167088	0.0216619
371	Jilin - Confinement-based livestock raising	0.0159402	0.0223886
372	Sichuan - Other animal husbandry	0.0167017	0.0214089
373	Tianjin - Smelting and pressing of metals	0.015774	0.0222973
374	Shanghai - Electrical machinery and equipment manufacturing	0.0157379	0.0221867
375	Guangxi - Beverage manufacturing	0.0157347	0.0220546
376	Xinjiang - Pig raising	0.0150275	0.0227727
377	Shandong - Coal mining and dressing	0.0156214	0.0219159
378	Jiangxi - Nonmetal mineral products	0.0154501	0.0217938
379	Xinjiang - Agriculture, forestry, animal husbandry and fishery service	0.0147503	0.0223527
380	Shanghai - Leasing and commercial services	0.0153946	0.0216873
381	Shandong - Repair service for metal products, machinery and equipment	0.0154064	0.0216484
382	Liaoning - Fishery	0.0153915	0.021596
383	Guangxi - Textile industry	0.0153913	0.0215304
384	Zhejiang - Medicines	0.0153062	0.0215284
385	Guangdong - Wholesale and retail	0.01527	0.021482
386	Jiangsu - Petroleum processing, coking and nuclear fuel processing	0.0152363	0.0214546
387	Jiangxi - Smelting and pressing of metals	0.0151699	0.021429
388	Anhui - Smelting and pressing of metals	0.0151086	0.0213139
389	Hebei - Agriculture, forestry, animal husbandry and fishery service	0.0151039	0.0211912
390	Liaoning - Textile industry	0.0151195	0.0211623
391	Qinghai - Paper printing, cultural, educational and sports products	0.0155065	0.0205936
392	Henan - Medicines	0.0149923	0.0210609
393	Anhui - Nonmetal mineral products	0.0149187	0.0210109
394	Zhejiang - Transport and storage	0.0148853	0.0209925
395	Sichuan - Petroleum processing, coking and nuclear fuel processing	0.0155242	0.0201468
396	Gansu - Smelting and pressing of metals	0.0151992	0.0204751
397	Zhejiang - Catering	0.0147609	0.0208446
398	Guangxi - Pig raising	0.0147929	0.0207707
399	Shaanxi - Chemical raw materials and chemical products	0.014731	0.0206873
400	Hubei - Paper printing, cultural, educational and sports products	0.0147313	0.0206455
401	Shaanxi - Transport and storage	0.0146353	0.0205839
402	Shanghai - Repair service for metal products, machinery and equipment	0.0145301	0.0204694
403	Inner Mongolia - Leasing and commercial services	0.0138366	0.0211818
404	Inner Mongolia - Fishery	0.013735	0.0212443
405	Hunan - Beverage manufacturing	0.0145355	0.0203854
406	Jiangxi - Medicines	0.0144883	0.0203632
407	Beijing - Medicines	0.0144058	0.0202403
408	Anhui - Production and supply of electric and heat power	0.0143295	0.0202279
409	Henan - Rubber and Plastic	0.0143678	0.0201836
410	Yunnan - Chemical raw materials and chemical products	0.0143186	0.0200319
411	Henan - Coal mining and dressing	0.0141757	0.0199831
412	Shanghai - Beverage manufacturing	0.0142245	0.0199245
413	Guangxi - Paper printing, cultural, educational and sports products	0.0141677	0.019837
414	Liaoning - Confinement-based livestock raising	0.0140549	0.0197207
415	Liaoning - Rubber and Plastic	0.014013	0.0196885
416	Guangdong - Repair service for metal products, machinery and equipment	0.013917	0.0195837
417	Shanxi - Catering	0.013889	0.0195649
418	Anhui - Forestry	0.0138682	0.0194453
419	Shaanxi - Pig raising	0.0138291	0.0194159
420	Gansu - Textile industry	0.0144831	0.0187676
421	Guangdong - Petroleum processing, coking and nuclear fuel processing	0.013576	0.0191004
422	Hubei - Production and supply of electric and heat power	0.013405	0.0189301
423	Jiangsu - Special equipment manufacturing	0.0133047	0.0187439
424	Sichuan - Agriculture, forestry, animal husbandry and fishery service	0.0139476	0.0178785
425	Heilongjiang - Confinement-based livestock raising	0.0131959	0.0184995
426	Shandong - Other animal husbandry	0.0131596	0.0184419
427	Hunan - Nonmetal mineral products	0.012933	0.0182276
428	Shandong - Leasing and commercial services	0.0129408	0.0181694
429	Shaanxi - Tobacco products manufacturing	0.0128489	0.0180122
430	Guangxi - Lodging	0.0127973	0.0180241
431	Sichuan - Rangeland-based livestock raising	0.0134217	0.0172045
432	Jiangsu - Leasing and commercial services	0.0127589	0.0179278
433	Jilin - Medicines	0.0127425	0.0179073
434	Shanxi - Nonmetal mineral products	0.0127174	0.0179231
435	Jiangxi - Lodging	0.0127095	0.0178972
436	Henan - Catering	0.0127154	0.0178787
437	Gansu - Timber processing and furniture manufacturing	0.0132819	0.0172275
438	Inner Mongolia - Research and experimental development	0.0120117	0.0185043
439	Hunan - Transport and storage	0.0126387	0.017787
440	Shanghai - Transportation equipment manufacturing	0.0125779	0.0177164
441	Tibet - Timber processing and furniture manufacturing	0.0133092	0.0168443
442	Hunan - Production and supply of electric and heat power	0.0124303	0.0175709
443	Gansu - Paper printing, cultural, educational and sports products	0.013051	0.0169374
444	Hebei - Tobacco products manufacturing	0.0124578	0.0174559
445	Hebei - Metal products	0.0123943	0.0174699
446	Chongqing - Food manufacturing	0.0123831	0.0173609
447	Jilin - Beverage manufacturing	0.0123812	0.0173629
448	Sichuan - Residential services and other services	0.0129027	0.01667
449	Chongqing - Chemical raw materials and chemical products	0.0123126	0.0172922
450	Fujian - Agriculture	0.0122209	0.0171968
451	Inner Mongolia - Culture, sports and entertainment	0.0115903	0.0177964
452	Liaoning - Catering	0.0121503	0.0171072
453	Tianjin - Paper printing, cultural, educational and sports products	0.0120778	0.0169025
454	Xinjiang - Rubber and Plastic	0.0115259	0.0173733
455	Fujian - Catering	0.0119049	0.0168201
456	Shanghai - Metal products	0.0119148	0.0167914
457	Jilin - Pig raising	0.0119243	0.016748
458	Henan - Agriculture, forestry, animal husbandry and fishery service	0.0119196	0.0167243
459	Tianjin - Rubber and Plastic	0.0119081	0.0167223
460	Guangxi - Food manufacturing	0.0118554	0.0166171
461	Hebei - Catering	0.0117901	0.0165802
462	Hunan - Medicines	0.0117738	0.0165465
463	Guangdong - Special equipment manufacturing	0.0117585	0.0165615
464	Sichuan - Banking	0.0122393	0.015815
465	Guangdong - Leasing and commercial services	0.0116485	0.016373
466	Shaanxi - Confinement-based livestock raising	0.01165	0.0163565
467	Guangxi - Chemical raw materials and chemical products	0.0116126	0.0163125
468	Chongqing - Lodging	0.0115321	0.0162664
469	Henan - Tobacco products manufacturing	0.011572	0.0162063
470	Gansu - Production and supply of electric and heat power	0.0118241	0.0159343
471	Shanghai - Electronic equipment manufacturing	0.0115046	0.0162025
472	Shandong - Transportation equipment manufacturing	0.0115082	0.016169
473	Xinjiang - Poultry raising	0.0109687	0.016622
474	Beijing - Timber processing and furniture manufacturing	0.0114372	0.016008
475	Guangxi - Fishery	0.0113576	0.0159472
476	Zhejiang - Special equipment manufacturing	0.0113182	0.0159708
477	Yunnan - Beverage manufacturing	0.0113766	0.0158306
478	Hunan - Catering	0.0112326	0.0158406
479	Anhui - Coal mining and dressing	0.0112399	0.015813
480	Xinjiang - Smelting and pressing of metals	0.0108878	0.0161277
481	Heilongjiang - Production and supply of electric and heat power	0.0111703	0.0157579
482	Fujian - Chemical fibre	0.0111846	0.015734
483	Zhejiang - Agriculture	0.0111682	0.0156882
484	Shanghai - Petroleum processing, coking and nuclear fuel processing	0.0111104	0.0156718
485	Jilin - Poultry raising	0.0111217	0.0156208
486	Heilongjiang - Transport and storage	0.0110896	0.0155749
487	Gansu - Medicines	0.011541	0.0150769
488	Guangdong - Pig raising	0.0110472	0.0154843
489	Xinjiang - Forestry	0.0105331	0.0159619
490	Liaoning - Poultry raising	0.0109713	0.0153939
491	Jilin - Chemical raw materials and chemical products	0.0109604	0.015403
492	Jiangxi - Production and supply of electric and heat power	0.0108298	0.0153196
493	Liaoning - Timber processing and furniture manufacturing	0.010846	0.0151789
494	Jilin - Production and supply of electric and heat power	0.0107755	0.0152481
495	Shaanxi - Paper printing, cultural, educational and sports products	0.010818	0.0151483
496	Shaanxi - Production and supply of electric and heat power	0.0107057	0.0151132
497	Zhejiang - Wholesale and retail	0.01066	0.0150443
498	Shaanxi - Smelting and pressing of metals	0.0106257	0.0149955
499	Xinjiang - Petroleum processing, coking and nuclear fuel processing	0.010351	0.0152739
500	Heilongjiang - Chemical raw materials and chemical products	0.0106353	0.014933
501	Liaoning - Nonmetal mineral products	0.0105297	0.0148358
502	Yunnan - Forestry	0.0105798	0.01475
503	Shandong - Banking	0.0105074	0.0147648
504	Chongqing - Pig raising	0.0104833	0.0147186
505	Hubei - Nonmetal mineral products	0.0104431	0.0147055
506	Fujian - Smelting and pressing of metals	0.0104089	0.0146947
507	Jilin - Food manufacturing	0.0104287	0.0146248
508	Jiangsu - Residential services and other services	0.0103704	0.0145742
509	Heilongjiang - Beverage manufacturing	0.0103857	0.0145427
510	Shanghai - General equipment manufacturing	0.0103349	0.0145721
511	Inner Mongolia - Management of water conservancy, environment and public establishments	0.00978109	0.01511
512	Anhui - Medicines	0.0102779	0.01443
513	Tianjin - Transport and storage	0.0102597	0.0144364
514	Tibet - Textile industry	0.0108435	0.0137222
515	Beijing - Paper printing, cultural, educational and sports products	0.0102376	0.0143412
516	Chongqing - Beverage manufacturing	0.0102125	0.0143177
517	Shandong - Electrical machinery and equipment manufacturing	0.0101559	0.0142694
518	Qinghai - Timber processing and furniture manufacturing	0.0104431	0.0138683
519	Hainan - Agriculture	0.0100997	0.0141619
520	Hubei - Rubber and Plastic	0.0100633	0.0141252
521	Yunnan - Nonmetal mineral products	0.00999496	0.0140535
522	Chongqing - Textile industry	0.0100048	0.0139892
523	Tianjin - Medicines	0.00991004	0.0139164
524	Henan - Petroleum processing, coking and nuclear fuel processing	0.0098181	0.0138563
525	Henan - Wholesale and retail	0.00982387	0.0138501
526	Xinjiang - Nonmetal mineral products	0.00949274	0.0141438
527	Hubei - Agriculture, forestry, animal husbandry and fishery service	0.00979624	0.0137381
528	Hebei - Coal mining and dressing	0.00976822	0.0137642
529	Yunnan - Production and supply of electric and heat power	0.00976732	0.0137547
530	Beijing - Transport and storage	0.00976687	0.01375
531	Xinjiang - Coal mining and dressing	0.00936371	0.0140896
532	Jiangxi - Beverage manufacturing	0.00974539	0.0136582
533	Hubei - Poultry raising	0.00973313	0.0136496
534	Zhejiang - Leasing and commercial services	0.00969316	0.0136673
535	Guangxi - Smelting and pressing of metals	0.00963334	0.0135994
536	Guangdong - General equipment manufacturing	0.00964477	0.0135842
537	Liaoning - Pig raising	0.00966597	0.0135624
538	Yunnan - Paper printing, cultural, educational and sports products	0.00965797	0.0134695
539	Hebei - Wholesale and retail	0.00957355	0.0134958
540	Hebei - Fishery	0.0095822	0.0134441
541	Inner Mongolia - Textile garments, footwear, caps, leather, etc.	0.00907703	0.0139462
542	Fujian - Tobacco products manufacturing	0.00955113	0.0134135
543	Beijing - Research and experimental development	0.00952437	0.0134143
544	Jiangxi - Transport and storage	0.0095106	0.0133974
545	Liaoning - Paper printing, cultural, educational and sports products	0.00943276	0.0132132
546	Jilin - Transport and storage	0.00935505	0.013172
547	Guangxi - Poultry raising	0.00934402	0.0131199
548	Inner Mongolia - Metal ores mining and dressing	0.00895873	0.013491
549	Sichuan - Electrical machinery and equipment manufacturing	0.00961344	0.0125486
550	Guangdong - Transportation equipment manufacturing	0.00919377	0.0129324
551	Anhui - Confinement-based livestock raising	0.00920245	0.0129032
552	Hubei - Medicines	0.00917293	0.0128754
553	Anhui - Agriculture, forestry, animal husbandry and fishery service	0.00917854	0.0128697
554	Tianjin - Textile industry	0.00919199	0.0128526
555	Qinghai - Production and supply of electric and heat power	0.00941682	0.0125913
556	Yunnan - Food manufacturing	0.00916953	0.0127594
557	Hebei - Other animal husbandry	0.00912889	0.0128081
558	Sichuan - Metal products	0.0094988	0.0123917
559	Fujian - Transport and storage	0.00907749	0.0128002
560	Fujian - Production and supply of electric and heat power	0.00904372	0.0127691
561	Anhui - Wholesale and retail	0.00897336	0.0126418
562	Shandong - Residential services and other services	0.00896881	0.0125896
563	Jilin - Timber processing and furniture manufacturing	0.0088839	0.0124377
564	Jiangxi - Fishery	0.00875764	0.0122863
565	Liaoning - Textile garments, footwear, caps, leather, etc.	0.00874582	0.0122646
566	Liaoning - Wholesale and retail	0.00871727	0.012285
567	Xinjiang - Wholesale and retail	0.00838852	0.0124989
568	Henan - Textile garments, footwear, caps, leather, etc.	0.00863839	0.0121059
569	Shanghai - Nonmetal mineral products	0.00858582	0.0120945
570	Jiangxi - Rubber and Plastic	0.00855774	0.0120278
571	Yunnan - Timber processing and furniture manufacturing	0.00859315	0.0119681
572	Tianjin - Agriculture	0.00851525	0.0119427
573	Yunnan - Transport and storage	0.00849075	0.0119133
574	Chongqing - Smelting and pressing of metals	0.00845709	0.0119408
575	Liaoning - Medicines	0.0084321	0.0118472
576	Qinghai - Petroleum processing, coking and nuclear fuel processing	0.00868662	0.0115747
577	Tianjin - Catering	0.00839872	0.011826
578	Shanghai - Wholesale and retail	0.00837034	0.0118034
579	Chongqing - Tobacco products manufacturing	0.00834379	0.0116978
580	Guangxi - Transport and storage	0.00831323	0.0116984
581	Sichuan - Culture, sports and entertainment	0.0087071	0.0112517
582	Guangxi - Forestry	0.00829493	0.0116469
583	Shaanxi - Nonmetal mineral products	0.00826927	0.0116517
584	Guizhou - Tobacco products manufacturing	0.00826759	0.0116019
585	Jiangxi - Pig raising	0.00825929	0.0115872
586	Guangdong - Banking	0.00823894	0.011589
587	Hainan - Lodging	0.00818087	0.0115268
588	Fujian - Fishery	0.00817169	0.0114989
589	Chongqing - Transport and storage	0.00815618	0.0114758
590	Heilongjiang - Coal mining and dressing	0.00815855	0.0114675
591	Yunnan - Textile industry	0.0081315	0.0113182
592	Hebei - Metal ores mining and dressing	0.00803606	0.0113473
593	Jiangsu - Banking	0.00801033	0.0112626
594	Jilin - Smelting and pressing of metals	0.00797866	0.0112725
595	Shanxi - Tobacco products manufacturing	0.00801177	0.0112252
596	Shanghai - Production and supply of electric and heat power	0.00791057	0.0111592
597	Tianjin - Petroleum processing, coking and nuclear fuel processing	0.00788816	0.0111518
598	Hunan - Rubber and Plastic	0.00788989	0.0110882
599	Beijing - Culture, sports and entertainment	0.00785376	0.0111115
600	Qinghai - Forestry	0.00806164	0.0107011
601	Chongqing - Timber processing and furniture manufacturing	0.00779824	0.0109031
602	Yunnan - Confinement-based livestock raising	0.00780664	0.0108838
603	Tibet - Food manufacturing	0.00823914	0.010417
604	Hubei - Wholesale and retail	0.00774997	0.0109122
605	Shandong - Special equipment manufacturing	0.00773183	0.0108699
606	Sichuan - Repair service for metal products, machinery and equipment	0.00803517	0.0105218
607	Shanxi - Medicines	0.00770003	0.0108153
608	Shanghai - Banking	0.00767593	0.0108242
609	Hunan - Electronic equipment manufacturing	0.00766918	0.0107981
610	Chongqing - Transportation equipment manufacturing	0.00766355	0.0108004
611	Shaanxi - Medicines	0.00767679	0.0107808
612	Jilin - Catering	0.00763437	0.0107692
613	Inner Mongolia - Nonmetal and other minerals mining	0.00729362	0.0110979
614	Shaanxi - Petroleum processing, coking and nuclear fuel processing	0.00759217	0.0107192
615	Jiangsu - Pig raising	0.00752051	0.0105385
616	Sichuan - Chemical fibre	0.00787669	0.0101339
617	Heilongjiang - Pig raising	0.00748039	0.0104868
618	Guangxi - Production and supply of electric and heat power	0.00740305	0.0104627
619	Xinjiang - Leasing and commercial services	0.00714565	0.0106341
620	Sichuan - Research and experimental development	0.00774387	0.00997842
621	Guangdong - Poultry raising	0.00737905	0.0103428
622	Hebei - Banking	0.00732753	0.0103349
623	Guangxi - Nonmetal mineral products	0.00732593	0.0103245
624	Gansu - Forestry	0.00766987	0.0099435
625	Chongqing - Medicines	0.00731046	0.010267
626	Guangxi - Tobacco products manufacturing	0.00731482	0.0102528
627	Xinjiang - Chemical fibre	0.00697692	0.0105165
628	Hunan - Wholesale and retail	0.00724053	0.0102048
629	Inner Mongolia - Metal products	0.00690181	0.0105501
630	Liaoning - General equipment manufacturing	0.00718597	0.0101302
631	Anhui - Electrical machinery and equipment manufacturing	0.00717956	0.0101126
632	Fujian - Metal products	0.0071749	0.0101165
633	Hebei - General equipment manufacturing	0.00715406	0.010084
634	Qinghai - Coal mining and dressing	0.00737722	0.00980563
635	Shanxi - Confinement-based livestock raising	0.00713872	0.0100152
636	Guizhou - Agricultural and sideline products processing	0.00713342	0.0100104
637	Hunan - Poultry raising	0.00712709	0.0100109
638	Gansu - Nonmetal mineral products	0.00731389	0.009746
639	Shanxi - Pig raising	0.00707164	0.00992104
640	Hunan - Fishery	0.00704453	0.00989493
641	Yunnan - Catering	0.00705887	0.00987216
642	Shaanxi - Coal mining and dressing	0.00703481	0.00989325
643	Henan - Banking	0.00702075	0.00990074
644	Jiangsu - Poultry raising	0.00704076	0.00986626
645	Shaanxi - Wholesale and retail	0.00697698	0.00983953
646	Gansu - Rubber and Plastic	0.00729376	0.00952837
647	Shandong - Petroleum and natural gas extraction	0.00692798	0.00975115
648	Gansu - Coal mining and dressing	0.00719485	0.00941992
649	Zhejiang - Banking	0.00688461	0.00972031
650	Liaoning - Banking	0.00683869	0.00964088
651	Guizhou - Smelting and pressing of metals	0.00678557	0.00957893
652	Liaoning - Repair service for metal products, machinery and equipment	0.00677369	0.00954117
653	Shandong - Forestry	0.00678595	0.00950983
654	Chongqing - Poultry raising	0.00677127	0.00950685
655	Guangxi - Catering	0.00675562	0.00951479
656	Zhejiang - Electronic equipment manufacturing	0.00674576	0.00950383
657	Chongqing - Rubber and Plastic	0.00675089	0.00948117
658	Liaoning - Leasing and commercial services	0.00671907	0.00945733
659	Jiangxi - Electronic equipment manufacturing	0.00668671	0.00941916
660	Shandong - Electronic equipment manufacturing	0.00667738	0.00937997
661	Heilongjiang - Smelting and pressing of metals	0.00665958	0.00939788
662	Zhejiang - Fishery	0.00666261	0.0093591
663	Beijing - Banking	0.00659775	0.00931863
664	Guizhou - Chemical raw materials and chemical products	0.00660184	0.0092848
665	Beijing - Wholesale and retail	0.00657769	0.00928831
666	Gansu - Petroleum processing, coking and nuclear fuel processing	0.00669721	0.00912019
667	Shanghai - Special equipment manufacturing	0.00653625	0.0092161
668	Guangdong - Residential services and other services	0.00654527	0.00920208
669	Shaanxi - Agriculture, forestry, animal husbandry and fishery service	0.00654661	0.00919137
670	Beijing - Tobacco products manufacturing	0.00654555	0.00917845
671	Qinghai - Nonmetal mineral products	0.00670134	0.0089411
672	Shanghai - Research and experimental development	0.00648756	0.00911979
673	Shaanxi - Timber processing and furniture manufacturing	0.00650092	0.00909541
674	Guangxi - Textile garments, footwear, caps, leather, etc.	0.00649297	0.00910283
675	Liaoning - Metal ores mining and dressing	0.00646453	0.00912389
676	Tianjin - Production and supply of electric and heat power	0.00645632	0.00912884
677	Sichuan - Transportation equipment manufacturing	0.00673436	0.00882297
678	Sichuan - Electronic equipment manufacturing	0.00670574	0.00878258
679	Beijing - Chemical raw materials and chemical products	0.00644038	0.00904882
680	Shandong - Nonmetal and other minerals mining	0.00643527	0.00904537
681	Hubei - Repair service for metal products, machinery and equipment	0.0063919	0.00899761
682	Fujian - Wholesale and retail	0.00634558	0.00896085
683	Sichuan - General equipment manufacturing	0.00659007	0.0086155
684	Liaoning - Transportation equipment manufacturing	0.00632214	0.00890328
685	Tianjin - Beverage manufacturing	0.00631276	0.00884145
686	Hubei - Transportation equipment manufacturing	0.00628909	0.00885271
687	Jiangxi - Tobacco products manufacturing	0.00629944	0.00882867
688	Zhejiang - Petroleum processing, coking and nuclear fuel processing	0.00627739	0.00885102
689	Heilongjiang - Medicines	0.00618424	0.00868323
690	Chongqing - Production and supply of electric and heat power	0.00613887	0.00867024
691	Hebei - Repair service for metal products, machinery and equipment	0.00614574	0.0086548
692	Chongqing - Repair service for metal products, machinery and equipment	0.00614154	0.00865545
693	Tianjin - Timber processing and furniture manufacturing	0.00615142	0.00859819
694	Jiangxi - Forestry	0.00612409	0.00859165
695	Hunan - Forestry	0.00609412	0.00855997
696	Jiangxi - Catering	0.00607577	0.00855579
697	Qinghai - Agriculture, forestry, animal husbandry and fishery service	0.00620964	0.00824277
698	Hainan - Food manufacturing	0.00599945	0.00840084
699	Tibet - Agriculture, forestry, animal husbandry and fishery service	0.0063003	0.00798011
700	Xinjiang - Hunting and capturing animals	0.00568232	0.00861102
701	Sichuan - Nonmetal and other minerals mining	0.00614261	0.00803256
702	Liaoning - Coal mining and dressing	0.00588804	0.00828794
703	Guizhou - Lodging	0.00584399	0.00824222
704	Hebei - Forestry	0.00585927	0.00822071
705	Guizhou - Pig raising	0.00583624	0.00820534
706	Chongqing - Nonmetal mineral products	0.00580521	0.00818159
707	Jiangsu - Agriculture, forestry, animal husbandry and fishery service	0.0058152	0.00814889
708	Hunan - Agriculture, forestry, animal husbandry and fishery service	0.00578308	0.00812307
709	Heilongjiang - Petroleum and natural gas extraction	0.00566754	0.00799284
710	Beijing - Production and supply of electric and heat power	0.00561693	0.00794445
711	Shaanxi - Rubber and Plastic	0.00562244	0.00789582
712	Tianjin - Transportation equipment manufacturing	0.00557695	0.00785815
713	Xinjiang - Banking	0.00538981	0.00802925
714	Henan - Leasing and commercial services	0.005524	0.00777878
715	Gansu - Wholesale and retail	0.00571041	0.00755819
716	Guangdong - Forestry	0.0055023	0.00771226
717	Xinjiang - Textile garments, footwear, caps, leather, etc.	0.00526136	0.00794205
718	Shanxi - Poultry raising	0.00547843	0.00768587
719	Anhui - Repair service for metal products, machinery and equipment	0.00544607	0.00766629
720	Henan - General equipment manufacturing	0.00542876	0.00765708
721	Shanxi - Forestry	0.00544488	0.00763881
722	Ningxia - Chemical raw materials and chemical products	0.00538536	0.00758093
723	Yunnan - Metal ores mining and dressing	0.00535508	0.00755358
724	Zhejiang - Other manufacturing	0.00534769	0.0074927
725	Hainan - Fishery	0.00534516	0.00749506
726	Heilongjiang - Textile industry	0.00534143	0.00747193
727	Yunnan - Coal mining and dressing	0.00529205	0.0074298
728	Hebei - Leasing and commercial services	0.00527645	0.00742908
729	Hebei - Transportation equipment manufacturing	0.00526417	0.00741125
730	Tianjin - Textile garments, footwear, caps, leather, etc.	0.0052624	0.00737943
731	Xinjiang - Residential services and other services	0.00503058	0.00757054
732	Hubei - Leasing and commercial services	0.00521914	0.00734138
733	Guangdong - Culture, sports and entertainment	0.00519996	0.00732511
734	Fujian - Electrical machinery and equipment manufacturing	0.00517437	0.0072945
735	Hubei - Forestry	0.00518068	0.00726531
736	Chongqing - Paper printing, cultural, educational and sports products	0.00518511	0.00725777
737	Hubei - Confinement-based livestock raising	0.00516633	0.0072452
738	Anhui - Transportation equipment manufacturing	0.00513624	0.00722919
739	Jiangxi - Wholesale and retail	0.00512337	0.00722602
740	Anhui - Banking	0.00509786	0.00718381
741	Tianjin - Lodging	0.00508108	0.00715452
742	Shanxi - Wholesale and retail	0.00507592	0.00715468
743	Henan - Metal products	0.0049975	0.0070511
744	Ningxia - Agriculture	0.00497759	0.00701432
745	Hunan - Electrical machinery and equipment manufacturing	0.00496053	0.0069888
746	Tibet - Agricultural and sideline products processing	0.0052608	0.00665142
747	Tianjin - Repair service for metal products, machinery and equipment	0.00494228	0.00696464
748	Yunnan - Poultry raising	0.00494791	0.00689821
749	Ningxia - Smelting and pressing of metals	0.00490916	0.00693908
750	Jiangsu - Culture, sports and entertainment	0.00492022	0.00692532
751	Jiangxi - Electrical machinery and equipment manufacturing	0.0049047	0.00691304
752	Henan - Forestry	0.00488945	0.00686032
753	Gansu - Leasing and commercial services	0.00506531	0.00668857
754	Shanghai - Culture, sports and entertainment	0.00486564	0.00687318
755	Xinjiang - Management of water conservancy, environment and public establishments	0.00464449	0.00702545
756	Shanxi - Agriculture, forestry, animal husbandry and fishery service	0.00485232	0.00680748
757	Guizhou - Production and supply of electric and heat power	0.00482863	0.00681084
758	Heilongjiang - Catering	0.00482658	0.00678977
759	Hubei - Petroleum processing, coking and nuclear fuel processing	0.00480357	0.00677155
760	Liaoning - Residential services and other services	0.00479839	0.00675322
761	Fujian - Electronic equipment manufacturing	0.00479004	0.00674709
762	Hubei - Electronic equipment manufacturing	0.00479086	0.00674117
763	Inner Mongolia - Petroleum and natural gas extraction	0.00455829	0.00695511
764	Shandong - Culture, sports and entertainment	0.00474546	0.00667085
765	Guangxi - Wholesale and retail	0.00472587	0.00666012
766	Guizhou - Nonmetal mineral products	0.00472664	0.00665869
767	Shanxi - Textile industry	0.00474008	0.00662977
768	Sichuan - Special equipment manufacturing	0.00491408	0.00642456
769	Liaoning - Metal products	0.00469425	0.00661679
770	Sichuan - Construction	0.00484543	0.00632167
771	Anhui - Leasing and commercial services	0.00464064	0.00653084
772	Beijing - Smelting and pressing of metals	0.00462596	0.00653455
773	Shaanxi - Poultry raising	0.00463343	0.00650528
774	Shanghai - Residential services and other services	0.0046226	0.00650592
775	Tianjin - Metal products	0.00461317	0.00650554
776	Jiangxi - Poultry raising	0.00462278	0.00648542
777	Anhui - Petroleum processing, coking and nuclear fuel processing	0.00458924	0.0064644
778	Guizhou - Transport and storage	0.00457957	0.00645555
779	Liaoning - Tobacco products manufacturing	0.00459369	0.00643711
780	Yunnan - Medicines	0.0045955	0.00642919
781	Gansu - Poultry raising	0.00477356	0.00618861
782	Shaanxi - Petroleum and natural gas extraction	0.0045358	0.0064003
783	Qinghai - Poultry raising	0.00468447	0.00621823
784	Shanxi - Paper printing, cultural, educational and sports products	0.0045336	0.00634589
785	Xinjiang - Fishery	0.00431619	0.00654078
786	Anhui - Metal products	0.00450611	0.00634593
787	Shandong - Metal ores mining and dressing	0.00449959	0.00632541
788	Henan - Fishery	0.00449989	0.00631374
789	Tibet - Transport and storage	0.00475123	0.00604134
790	Xinjiang - Petroleum and natural gas extraction	0.00440403	0.0063683
791	Xinjiang - Research and experimental development	0.00430713	0.00646492
792	Liaoning - Agriculture, forestry, animal husbandry and fishery service	0.00448044	0.00628656
793	Heilongjiang - Poultry raising	0.00447032	0.00626699
794	Qinghai - Wholesale and retail	0.00457874	0.0061024
795	Inner Mongolia - Construction	0.00422484	0.00646984
796	Shandong - Research and experimental development	0.00442673	0.00621134
797	Hubei - Banking	0.00441412	0.00621527
798	Tianjin - Petroleum and natural gas extraction	0.00439628	0.00621181
799	Guangxi - Agriculture, forestry, animal husbandry and fishery service	0.00440511	0.0061852
800	Hubei - Electrical machinery and equipment manufacturing	0.00438069	0.0061668
801	Liaoning - Petroleum and natural gas extraction	0.00437242	0.00617057
802	Ningxia - Food manufacturing	0.0043751	0.00615452
803	Shaanxi - Banking	0.0043627	0.00615594
804	Chongqing - Textile garments, footwear, caps, leather, etc.	0.0043608	0.00611681
805	Guizhou - Coal mining and dressing	0.00434965	0.00612725
806	Chongqing - Coal mining and dressing	0.004349	0.00611891
807	Hunan - Petroleum processing, coking and nuclear fuel processing	0.00432955	0.00610461
808	Jiangxi - Petroleum processing, coking and nuclear fuel processing	0.00432806	0.00610601
809	Chongqing - Wholesale and retail	0.00432748	0.00610549
810	Henan - Special equipment manufacturing	0.00432175	0.00609571
811	Shanghai - Management of water conservancy, environment and public establishments	0.00429455	0.00601621
812	Tibet - Pig raising	0.00452329	0.00572931
813	Anhui - Residential services and other services	0.0042579	0.00598771
814	Tianjin - Electrical machinery and equipment manufacturing	0.00423935	0.00597737
815	Liaoning - Electrical machinery and equipment manufacturing	0.00423485	0.00596769
816	Yunnan - Wholesale and retail	0.00422536	0.00593517
817	Zhejiang - Residential services and other services	0.00419937	0.00591677
818	Sichuan - Metal ores mining and dressing	0.00437258	0.0056874
819	Henan - Petroleum and natural gas extraction	0.00417275	0.00589052
820	Hebei - Residential services and other services	0.00417369	0.00587081
821	Beijing - Textile industry	0.00417915	0.00584941
822	Hunan - Coal mining and dressing	0.00412984	0.00581892
823	Jiangsu - Nonmetal and other minerals mining	0.00409922	0.00576834
824	Hebei - Nonmetal and other minerals mining	0.0040868	0.00576456
825	Jilin - Transportation equipment manufacturing	0.00408551	0.0057542
826	Yunnan - Petroleum processing, coking and nuclear fuel processing	0.00406883	0.00572553
827	Hainan - Tobacco products manufacturing	0.00407924	0.00571203
828	Guangxi - Medicines	0.00406527	0.00571059
829	Xinjiang - Culture, sports and entertainment	0.00390774	0.00586263
830	Beijing - Textile garments, footwear, caps, leather, etc.	0.00405955	0.00569574
831	Jiangxi - Metal products	0.00403388	0.00568576
832	Hubei - Metal products	0.00401683	0.00565532
833	Hunan - Leasing and commercial services	0.00398273	0.00560768
834	Hunan - Metal products	0.00398047	0.00560937
835	Inner Mongolia - Education	0.00378071	0.00580319
836	Heilongjiang - Rubber and Plastic	0.0039742	0.00558014
837	Beijing - Repair service for metal products, machinery and equipment	0.0039503	0.00556652
838	Zhejiang - Culture, sports and entertainment	0.00394307	0.00557241
839	Gansu - Banking	0.00409488	0.00541093
840	Hubei - Residential services and other services	0.0039228	0.00551666
841	Shanxi - Banking	0.00391605	0.00552152
842	Anhui - General equipment manufacturing	0.00390293	0.00549779
843	Hebei - Petroleum and natural gas extraction	0.00389131	0.00549095
844	Jiangsu - Research and experimental development	0.00387415	0.00543882
845	Heilongjiang - Paper printing, cultural, educational and sports products	0.00387801	0.00542858
846	Jilin - Wholesale and retail	0.00383517	0.00540508
847	Heilongjiang - Nonmetal mineral products	0.00383375	0.00539533
848	Yunnan - Leasing and commercial services	0.00377933	0.0053057
849	Jilin - Petroleum processing, coking and nuclear fuel processing	0.00376618	0.00532021
850	Ningxia - Agricultural and sideline products processing	0.00376531	0.00529672
851	Tibet - Medicines	0.00397006	0.00503872
852	Ningxia - Petroleum processing, coking and nuclear fuel processing	0.00373448	0.00528293
853	Beijing - Nonmetal mineral products	0.00372211	0.00524833
854	Shaanxi - Repair service for metal products, machinery and equipment	0.00371408	0.00523015
855	Yunnan - Agriculture, forestry, animal husbandry and fishery service	0.00373011	0.00520041
856	Liaoning - Forestry	0.00370618	0.00520019
857	Hebei - Electrical machinery and equipment manufacturing	0.00368527	0.0051921
858	Jiangsu - Construction	0.00368762	0.00518501
859	Jiangxi - Repair service for metal products, machinery and equipment	0.00367088	0.00517074
860	Henan - Residential services and other services	0.00366171	0.00515144
861	Sichuan - Petroleum and natural gas extraction	0.00380645	0.00495474
862	Liaoning - Special equipment manufacturing	0.00362916	0.00511614
863	Hunan - Banking	0.0036115	0.00509159
864	Guangdong - Agriculture, forestry, animal husbandry and fishery service	0.00361998	0.00507392
865	Henan - Repair service for metal products, machinery and equipment	0.00359954	0.0050727
866	Heilongjiang - Wholesale and retail	0.00360227	0.00506988
867	Inner Mongolia - Repair service for metal products, machinery and equipment	0.00343346	0.00522845
868	Shaanxi - Forestry	0.0035985	0.00505226
869	Tianjin - Electronic equipment manufacturing	0.00358851	0.00505595
870	Henan - Electrical machinery and equipment manufacturing	0.00358258	0.00505215
871	Sichuan - Management of water conservancy, environment and public establishments	0.00374925	0.00481151
872	Guizhou - Timber processing and furniture manufacturing	0.00352966	0.00493964
873	Zhejiang - Nonmetal and other minerals mining	0.00351165	0.00495472
874	Jilin - Textile industry	0.00351583	0.0049236
875	Jilin - Nonmetal mineral products	0.00349088	0.00492023
876	Jilin - Forestry	0.00348306	0.00489207
877	Guangxi - Other animal husbandry	0.00346701	0.00486801
878	Guizhou - Food manufacturing	0.00346607	0.00486396
879	Chongqing - Leasing and commercial services	0.00345503	0.00486965
880	Tianjin - Banking	0.00342115	0.00483091
881	Heilongjiang - Tobacco products manufacturing	0.00343413	0.00480869
882	Jilin - Tobacco products manufacturing	0.00341521	0.00478935
883	Inner Mongolia - General equipment manufacturing	0.00324767	0.00495566
884	Gansu - Residential services and other services	0.00353378	0.00463077
885	Guangdong - Other manufacturing	0.00339272	0.0047485
886	Beijing - Information transfer and software	0.00333494	0.00470723
887	Shanxi - Leasing and commercial services	0.00332571	0.00468208
888	Shaanxi - Leasing and commercial services	0.00332179	0.00468102
889	Henan - Transportation equipment manufacturing	0.0033177	0.00467402
890	Qinghai - Leasing and commercial services	0.00341268	0.0045465
891	Guangxi - Rubber and Plastic	0.003311	0.00465104
892	Guangdong - Research and experimental development	0.00330494	0.00464246
893	Shanxi - Timber processing and furniture manufacturing	0.00329765	0.00461117
894	Guizhou - Paper printing, cultural, educational and sports products	0.00329272	0.00461371
895	Jiangxi - Coal mining and dressing	0.00327299	0.00461408
896	Guangxi - Leasing and commercial services	0.00327083	0.00460456
897	Inner Mongolia - Information transfer and software	0.00310776	0.00474962
898	Fujian - Leasing and commercial services	0.00322064	0.00454048
899	Fujian - Medicines	0.00321592	0.004524
900	Tibet - Forestry	0.00339247	0.00429698
901	Shaanxi - Transportation equipment manufacturing	0.00319687	0.00450091
902	Hebei - Special equipment manufacturing	0.00319083	0.00449767
903	Hebei - Research and experimental development	0.00319401	0.00449321
[truncated: 895 more rows]

## Sheet: Table S11
Table S9. The ranges of embodied forage-livestock conflicts in China driven by the top 3000 intersectoral transactions in 2015 (Mt)
[truncated: 3,001 more rows]
